# Supplementary material for: A mosaic tetracycline resistance gene tet(S/M) detected in an MDR pneumococcal CC230 lineage that underwent capsular switching in South Africa
Source: J Antimicrob Chemother. 2019 Dec 2;75(3):512–20. doi: 10.1093/jac/dkz477 (PMC7021099; doi:10.1093/jac/dkz477)
Supplement: dkz477_Supplementary_Data [file dkz477_supplementary_data.zip]

Archive with 2 entries (2 files):
- Supplementary_Figures S1 to S4.docx
- Supplementary_metadata.xlsx
