# Supplementary material for: A mosaic tetracycline resistance gene tet(S/M) detected in an MDR pneumococcal CC230 lineage that underwent capsular switching in South Africa
Source: J Antimicrob Chemother. 2019 Dec 2;75(3):512–20. doi: 10.1093/jac/dkz477 (PMC7021099; doi:10.1093/jac/dkz477)
Supplement: dkz477_Supplementary_Data [file dkz477_supplementary_data.zip › Supplementary_metadata.xlsx]

## Sheet: Supplementary metadata
ID	Public_name	ERR	Dataset	In_Silico_Serotype	In_Silico_ST	MLST_locus_variant	MLST_profile	Vaccine_Period	Vaccine_Status	Year	Month	Country	Continent	GPS_partner	Age_group	Source__autocolour	Clinical_Manifest	HIV_Status	Tetracycline_phenotypic_method	Tetracycline_phenotype_MIC	Tetracycline_phenotype_CLSI	Erythromycin_phenotypic_method	Erythromycin_phenotype_MIC	Erythromycin_phenotype_CLSI	PBP_1A_2B_2X	Predicted_Penicillin_MIC	Predicted_Penicillin_MIC_CLSI	folA	folP	SXT_predict_by_geno	cat1	ermB1	mef1	tet	tet_promoter_35	tet_promoter_10	ICE
11511_7#62	6338_00	ERR425414	GPS	24	230	ST230	12-19-2-17-6-22-14	Pre-PCV	NVT	1999	9	USA	North America	Lesley McGee	<=2	Blood	Disease	missing	Broth dilution	8	R	Broth dilution	16	R	17--15--22	0.5	R	I100L absent	61_62insSY	I	neg	ermB1	neg	tet(M)	TTTACA	TATTAT	ICESp14-ST230/tet(M)+Omega
11511_8#72	PATH2265	ERR425507	GPS	19A	276	ST230-SLV	2-19-2-17-6-22-14	Pre-PCV	PCV13	2007	missing	Peru	South America	Lesley McGee	<=2	Pleural Fluid	Disease	missing	Broth dilution	8	R	Broth dilution	>32	R	17--39--18	2	R	I100L absent	61_62insSY	I	neg	ermB1	neg	tet(M)	TTTACA	TATTAT	ICESp14-ST230/tet(M)+Omega
11657_2#26	2009219590	ERR433546	GPS	19F	9540	ST230-DLV	11-19-2-2-6-22-14	Pre-PCV	PCV7	1999	10	USA	North America	Lesley McGee	>2<=5	Blood	Disease	missing	Broth dilution	>8	R	Broth dilution	0.12	S	17--15--22	0.5	R	I100L present	61_62insSY	R	neg	neg	neg	tet(M)	TTTACA	TATTAT	ICESp14-ST230/tet(M)
11657_4#82	PATH2278	ERR433680	GPS	19A	276	ST230-SLV	2-19-2-17-6-22-14	Pre-PCV	PCV13	2007	missing	Peru	South America	Lesley McGee	<=2	Blood	Disease	missing	Broth dilution	8	R	Broth dilution	>32	R	17--15--18	4	R	I100L present	61_62insSY	R	neg	ermB1	neg	tet(M)	TTTACA	TATTAT	ICESp14-ST230/tet(M)+Omega
11657_4#85	PATH2295	ERR433683	GPS	19A	276	ST230-SLV	2-19-2-17-6-22-14	Pre-PCV	PCV13	2008	missing	Peru	South America	Lesley McGee	>2<=5	Blood	Disease	missing	missing	Not available	Not available	E-test	256	R	17--15--18	4	R	I100L absent	61_62insSY	I	neg	ermB1	neg	tet(M)	TTTACA	TATTAT	ICESp14-ST230/tet(M)+Omega
11658_8#13	PATH5913	ERR433954	GPS	24	230	ST230	12-19-2-17-6-22-14	Post-PCV7	NVT	2010	missing	Peru	South America	Lesley McGee	>65	Peritoneal fluid	Disease	missing	missing	Not available	Not available	not available	not available	not available	17--15--22	0.5	R	I100L absent	61_62insSY	I	neg	ermB1	neg	tet(M)	TTTACA	TATTAT	ICESp14-ST230/tet(M)+Omega
11679_1#37	2009211258	ERR434001	GPS	19A	230	ST230	12-19-2-17-6-22-14	Post-PCV7	PCV13	2009	1	USA	North America	Lesley McGee	<=2	Blood	Disease	missing	Broth dilution	8	R	Broth dilution	0.06	S	17--15--22	0.5	R	I100L present	61_62insSY	R	neg	neg	neg	tet(M)	TTTACA	TATTAT	ICESp14-ST230/tet(M)
12162_1#2	ZA_GPS_SP98	ERR490706	GPS	14	230	ST230	12-19-2-17-6-22-14	Post-PCV13	PCV7	2012	7	South Africa	Africa	Anne von Gottberg	>2<=5	Blood	Disease	N	Broth dilution	>8	R	Broth dilution	32	R	17--46--131	2	R	I100L present	59_60insRP	R	neg	ermB1	neg	tet(S/M)	TTTACA	TATTAT	ICESp14-ST230/tet(S/M)+Omega
12162_1#30	ZA_GPS_SP126	ERR490734	GPS	14	230	ST230	12-19-2-17-6-22-14	Post-PCV13	PCV7	2012	10	South Africa	Africa	Anne von Gottberg	<=2	Blood	Disease	N	Broth dilution	>8	R	Broth dilution	32	R	17--46--131	2	R	I100L present	59_60insRP	R	neg	ermB1	neg	tet(S/M)	TTTACA	TATTAT	ICESp14-ST230/tet(S/M)+Omega
12162_1#62	ZA_GPS_SP158	ERR490766	GPS	14	230	ST230	12-19-2-17-6-22-14	Post-PCV13	PCV7	2012	10	South Africa	Africa	Anne von Gottberg	>2<=5	Cerebrospinal fluid	Disease	P	Broth dilution	>8	R	Broth dilution	32	R	17--46--131	2	R	I100L present	59_60insRP	R	neg	ermB1	neg	tet(S/M)	TTTACA	TATTAT	ICESp14-ST230/tet(S/M)+Omega
12291_1#32	PATH2528	ERR505491	GPS	24	230	ST230	12-19-2-17-6-22-14	Pre-PCV	NVT	2007	missing	Peru	South America	Lesley McGee	>5<=15	Nasopharyngeal Swab	Carriage	missing	missing	Not available	Not available	Disk diffusion	6	R	17--15--22	0.5	R	I100L absent	61_62insSY	I	neg	ermB1	neg	tet(M)	TTTACA	TATTAT	ICESp14-ST230/tet(M)+Omega
12291_3#52	PATH3452	ERR505683	GPS	19A	276	ST230-SLV	2-19-2-17-6-22-14	Pre-PCV	PCV13	2008	missing	Peru	South America	Lesley McGee	>5<=15	Nasopharyngeal Swab	Carriage	missing	missing	Not available	Not available	Disk diffusion	6	R	17--39--18	2	R	I100L absent	61_62insSY	I	neg	ermB1	neg	tet(M)	TTTACA	TATTAT	ICESp14-ST230/tet(M)+Omega
12291_5#40	1971_99	ERR505842	GPS	14	230	ST230	12-19-2-17-6-22-14	Pre-PCV	PCV7	1998	12	USA	North America	Lesley McGee	>24<=44	Blood	Disease	missing	Broth dilution	8	R	Broth dilution	>16	R	17--46--35	0.5	R	I100L present	61_62insSY	R	unknown	ermB1	unknown	tet(S/M)	TTTACA	TATTAT	ICESp14-ST230/tet(S/M)+Omega
12291_5#47	2010220131	ERR505849	GPS	19A	3936	ST230-SLV	12-19-2-17-6-286-14	Post-PCV7	PCV13	2009	11	USA	North America	Lesley McGee	<=2	Blood	Disease	missing	Broth dilution	8	R	Broth dilution	0.06	S	17--15--22	0.5	R	I100L present	61_62insSY	R	neg	neg	neg	tet(M)	TTTACA	TATTAT	ICESp14-ST230/tet(M)
12291_6#28	ZA_GPS_SP29	ERR505919	GPS	14	230	ST230	12-19-2-17-6-22-14	Post-PCV13	PCV7	2012	1	South Africa	Africa	Anne von Gottberg	<=2	Cerebrospinal fluid	Disease	P	Broth dilution	>8	R	Broth dilution	32	R	17--46--131	2	R	I100L present	59_60insRP	R	neg	ermB1	neg	tet(S/M)	TTTACA	TATTAT	ICESp14-ST230/tet(S/M)+Omega
12291_6#46	ZA_GPS_SP47	ERR505937	GPS	14	230	ST230	12-19-2-17-6-22-14	Post-PCV13	PCV7	2012	3	South Africa	Africa	Anne von Gottberg	>2<=5	Blood	Disease	missing	Broth dilution	>8	R	Broth dilution	32	R	17--46--131	2	R	I100L present	59_60insRP	R	neg	ermB1	neg	tet(S/M)	TTTACA	TATTAT	ICESp14-ST230/tet(S/M)+Omega
12291_6#77	ZA_GPS_SP78	ERR505968	GPS	14	230	ST230	12-19-2-17-6-22-14	Post-PCV13	PCV7	2012	4	South Africa	Africa	Anne von Gottberg	>2<=5	Cerebrospinal fluid	Disease	missing	Broth dilution	>8	R	Broth dilution	32	R	17--46--131	2	R	I100L present	59_60insRP	R	neg	ermB1	neg	tet(S/M)	TTTACA	TATTAT	ICESp14-ST230/tet(S/M)+Omega
12837_1#17	ZA_GPS_SP259	ERR568449	GPS	14	230	ST230	12-19-2-17-6-22-14	Pre-PCV	PCV7	2005	6	South Africa	Africa	Anne von Gottberg	<=2	Blood	Disease	missing	E-test	8	R	not available	not available	not available	17--46--35	0.5	R	I100L present	61_62insSY	R	neg	neg	neg	tet(M)	TTTACA	TATTAT	ICESp14-ST230/tet(M)
12837_1#23	ZA_GPS_SP265	ERR568455	GPS	14	230	ST230	12-19-2-17-6-22-14	Pre-PCV	PCV7	2005	8	South Africa	Africa	Anne von Gottberg	<=2	Blood	Disease	missing	E-test	8	R	not available	not available	not available	17--46--35	0.5	R	I100L present	61_62insSY	R	neg	neg	neg	tet(M)	TTTACA	TATTAT	ICESp14-ST230/tet(M)
12837_1#31	ZA_GPS_SP273	ERR568462	GPS	14	230	ST230	12-19-2-17-6-22-14	Pre-PCV	PCV7	2005	8	South Africa	Africa	Anne von Gottberg	>2<=5	Blood	Disease	missing	E-test	4	R	E-test	256	R	17--46--131	2	R	I100L present	59_60insRP	R	neg	ermB1	neg	tet(S/M)	TTTACA	TATTAT	ICESp14-ST230/tet(S/M)+Omega
12837_1#33	ZA_GPS_SP275	ERR568464	GPS	14	4677	ST230-SLV	12-19-2-17-6-8-14	Pre-PCV	PCV7	2005	6	South Africa	Africa	Anne von Gottberg	<=2	Blood	Disease	missing	E-test	8	R	E-test	256	R	17--46--131	2	R	I100L present	59_60insRP	R	neg	ermB1	neg	tet(S/M)	TTTACA	TATTAT	ICESp14-ST230/tet(S/M)+Omega
12837_1#34	ZA_GPS_SP276	ERR568465	GPS	14	230	ST230	12-19-2-17-6-22-14	Pre-PCV	PCV7	2005	5	South Africa	Africa	Anne von Gottberg	>2<=5	Blood	Disease	P	E-test	8	R	E-test	256	R	17--46--131	2	R	I100L present	59_60insRP	R	neg	ermB1	neg	tet(S/M)	TTTACA	TATTAT	ICESp14-ST230/tet(S/M)+Omega
12837_1#38	ZA_GPS_SP280	ERR568469	GPS	14	230	ST230	12-19-2-17-6-22-14	Pre-PCV	PCV7	2005	7	South Africa	Africa	Anne von Gottberg	>24<=44	Pleural fluid	Disease	P	E-test	6	R	E-test	256	R	17--46--131	2	R	I100L present	59_60insRP	R	neg	ermB1	neg	tet(S/M)	TTTACA	TATTAT	ICESp14-ST230/tet(S/M)+Omega
12837_1#39	ZA_GPS_SP281	ERR568470	GPS	14	230	ST230	12-19-2-17-6-22-14	Pre-PCV	PCV7	2005	7	South Africa	Africa	Anne von Gottberg	<=2	Blood	Disease	missing	E-test	4	R	E-test	256	R	17--46--131	2	R	I100L present	59_60insRP	R	neg	ermB1	neg	tet(S/M)	TTTACA	TATTAT	ICESp14-ST230/tet(S/M)+Omega
12837_1#44	ZA_GPS_SP286	ERR568475	GPS	14	230	ST230	12-19-2-17-6-22-14	Pre-PCV	PCV7	2005	5	South Africa	Africa	Anne von Gottberg	<=2	Blood	Disease	missing	E-test	16	R	E-test	256	R	17--46--131	2	R	I100L present	59_60insRP	R	neg	ermB1	neg	tet(S/M)	TTTACA	TATTAT	ICESp14-ST230/tet(S/M)+Omega
12837_1#80	ZA_GPS_SP321	ERR568510	GPS	14	230	ST230	12-19-2-17-6-22-14	Pre-PCV	PCV7	2005	8	South Africa	Africa	Anne von Gottberg	>2<=5	Blood	Disease	P	E-test	6	R	E-test	256	R	17--46--131	2	R	I100L present	59_60insRP	R	neg	ermB1	neg	tet(S/M)	TTTACA	TATTAT	ICESp14-ST230/tet(S/M)+Omega
12837_1#83	ZA_GPS_SP324	ERR568513	GPS	14	230	ST230	12-19-2-17-6-22-14	Pre-PCV	PCV7	2005	6	South Africa	Africa	Anne von Gottberg	<=2	Blood	Disease	missing	E-test	4	R	E-test	256	R	17--46--131	2	R	I100L present	63_64insVE, V64I	R	neg	ermB1	neg	tet(S/M)	TTTACA	TATTAT	ICESp14-ST230/tet(S/M)+Omega
12837_2#38	ZA_GPS_SP366	ERR568555	GPS	14	230	ST230	12-19-2-17-6-22-14	Pre-PCV	PCV7	2005	10	South Africa	Africa	Anne von Gottberg	>2<=5	Blood	Disease	P	E-test	12	R	E-test	256	R	17--46--131	2	R	I100L present	59_60insRP	R	neg	ermB1	neg	tet(S/M)	TTTACA	TATTAT	ICESp14-ST230/tet(S/M)+Omega
12837_2#57	ZA_GPS_SP385	ERR568574	GPS	14	10696	ST230-SLV	12-19-2-17-2-22-14	Pre-PCV	PCV7	2005	8	South Africa	Africa	Anne von Gottberg	<=2	Cerebrospinal fluid	Disease	missing	E-test	3	I	E-test	256	R	17--46--131	2	R	I100L present	59_60insRP	R	neg	ermB1	neg	tet(S/M)	TTTACA	TATTAT	ICESp14-ST230/tet(S/M)+Omega
12837_2#59	ZA_GPS_SP387	ERR568576	GPS	14	230	ST230	12-19-2-17-6-22-14	Pre-PCV	PCV7	2005	9	South Africa	Africa	Anne von Gottberg	<=2	Cerebrospinal fluid	Disease	missing	E-test	8	R	E-test	256	R	17--46--131	2	R	I100L present	59_60insRP	R	neg	ermB1	neg	tet(S/M)	TTTACA	TATTAT	ICESp14-ST230/tet(S/M)+Omega
12837_2#6	ZA_GPS_SP334	ERR568523	GPS	14	230	ST230	12-19-2-17-6-22-14	Pre-PCV	PCV7	2005	8	South Africa	Africa	Anne von Gottberg	<=2	Blood	Disease	P	E-test	6	R	E-test	256	R	17--46--131	2	R	I100L present	59_60insRP	R	neg	ermB1	neg	tet(S/M)	TTTACA	TATTAT	ICESp14-ST230/tet(S/M)+Omega
12837_2#65	ZA_GPS_SP393	ERR568582	GPS	14	230	ST230	12-19-2-17-6-22-14	Pre-PCV	PCV7	2005	7	South Africa	Africa	Anne von Gottberg	>2<=5	Blood	Disease	missing	E-test	6	R	E-test	256	R	gps109--46--131	2	R	I100L present	59_60insRP	R	neg	ermB1	neg	tet(S/M)	TTTACA	TATTAT	ICESp14-ST230/tet(S/M)+Omega
12837_2#75	ZA_GPS_SP403	ERR568592	GPS	14	230	ST230	12-19-2-17-6-22-14	Pre-PCV	PCV7	2005	9	South Africa	Africa	Anne von Gottberg	<=2	Blood	Disease	missing	E-test	8	R	E-test	256	R	17--46--131	2	R	I100L present	59_60insRP	R	neg	ermB1	neg	tet(S/M)	TTTACA	TATTAT	ICESp14-ST230/tet(S/M)+Omega
12837_3#30	ZA_GPS_SP445	ERR568634	GPS	14	230	ST230	12-19-2-17-6-22-14	Pre-PCV	PCV7	2006	2	South Africa	Africa	Anne von Gottberg	<=2	Blood	Disease	missing	E-test	8	R	E-test	256	R	17--46--131	2	R	I100L present	59_60insRP	R	neg	ermB1	neg	tet(S/M)	TTTACA	TATTAT	ICESp14-ST230/tet(S/M)+Omega
12837_4#16	ZA_GPS_SP518	ERR568702	GPS	14	230	ST230	12-19-2-17-6-22-14	Pre-PCV	PCV7	2005	12	South Africa	Africa	Anne von Gottberg	<=2	Blood	Disease	missing	E-test	12	R	E-test	256	R	17--46--131	2	R	I100L present	59_60insRP	R	neg	ermB1	neg	tet(S/M)	TTTACA	TATTAT	ICESp14-ST230/tet(S/M)+Omega
12837_4#33	ZA_GPS_SP535	ERR568719	GPS	14	230	ST230	12-19-2-17-6-22-14	Pre-PCV	PCV7	2006	7	South Africa	Africa	Anne von Gottberg	<=2	Cerebrospinal fluid	Disease	missing	E-test	6	R	E-test	256	R	17--46--131	2	R	I100L present	59_60insRP	R	neg	ermB1	neg	tet(S/M)	TTTACA	TATTAT	ICESp14-ST230/tet(S/M)+Omega
12837_4#41	ZA_GPS_SP543	ERR568727	GPS	14	230	ST230	12-19-2-17-6-22-14	Pre-PCV	PCV7	2006	7	South Africa	Africa	Anne von Gottberg	<=2	Cerebrospinal fluid	Disease	missing	E-test	8	R	E-test	256	R	17--46--131	2	R	I100L present	59_60insRP	R	neg	ermB1	neg	tet(S/M)	TTTACA	TATTAT	ICESp14-ST230/tet(S/M)+Omega
12837_4#59	ZA_GPS_SP561	ERR568745	GPS	14	4677	ST230-SLV	12-19-2-17-6-8-14	Pre-PCV	PCV7	2006	3	South Africa	Africa	Anne von Gottberg	<=2	Cerebrospinal fluid	Disease	missing	E-test	8	R	E-test	256	R	17--46--131	2	R	I100L present	59_60insRP	R	neg	ermB1	neg	tet(S/M)	TTTACA	TATTAT	ICESp14-ST230/tet(S/M)+Omega
12837_4#70	SA_GPS_SP641	ERR570383	GPS	14	230	ST230	12-19-2-17-6-22-14	Pre-PCV	PCV7	2006	5	South Africa	Africa	Anne von Gottberg	<=2	Blood	Disease	missing	E-test	8	R	not available	not available	not available	17--46--131	2	R	I100L present	59_60insRP	R	neg	ermB1	neg	tet(S/M)	TTTACA	TATTAT	ICESp14-ST230/tet(S/M)+Omega
12837_4#72	ZA_GPS_SP573	ERR570385	GPS	14	230	ST230	12-19-2-17-6-22-14	Pre-PCV	PCV7	2006	6	South Africa	Africa	Anne von Gottberg	<=2	Blood	Disease	N	E-test	12	R	E-test	256	R	17--46--131	2	R	I100L present	59_60insRP	R	neg	ermB1	neg	tet(S/M)	TTTACA	TATTAT	ICESp14-ST230/tet(S/M)+Omega
12837_4#77	ZA_GPS_SP578	ERR570390	GPS	14	230	ST230	12-19-2-17-6-22-14	Pre-PCV	PCV7	2006	5	South Africa	Africa	Anne von Gottberg	<=2	Blood	Disease	missing	E-test	8	R	E-test	256	R	17--46--131	2	R	I100L present	59_60insRP	R	neg	ermB1	neg	tet(S/M)	TTTACA	TATTAT	ICESp14-ST230/tet(S/M)+Omega
12837_5#14	ZA_GPS_SP603	ERR570415	GPS	14	230	ST230	12-19-2-17-6-22-14	Pre-PCV	PCV7	2006	6	South Africa	Africa	Anne von Gottberg	<=2	Blood	Disease	P	E-test	16	R	not available	not available	not available	17--46--35	0.5	R	I100L present	61_62insSY	R	neg	neg	neg	tet(M)	TTTACA	TATTAT	ICESp14-ST230/tet(M)
12837_5#61	ZA_GPS_SP224	ERR570460	GPS	14	230	ST230	12-19-2-17-6-22-14	Pre-PCV	PCV7	2005	3	South Africa	Africa	Anne von Gottberg	<=2	Blood	Disease	missing	E-test	12	R	E-test	256	R	17--46--131	2	R	I100L present	59_60insRP	R	neg	ermB1	neg	tet(S/M)	TTTACA	TATTAT	ICESp14-ST230/tet(S/M)+Omega
13091_6#38	PATH3541	ERR577981	GPS	19A	276	ST230-SLV	2-19-2-17-6-22-14	Pre-PCV	PCV13	2008	missing	Peru	South America	Lesley McGee	>5<=15	Nasopharyngeal Swab	Carriage	missing	missing	Not available	Not available	Disk diffusion	6	R	17--15--18	4	R	I100L absent	61_62insSY	I	neg	ermB1	neg	tet(M)	TTTACA	TATTAT	ICESp14-ST230/tet(M)+Omega
13154_2#65	PATH3012	ERR586359	GPS	19A	276	ST230-SLV	2-19-2-17-6-22-14	Pre-PCV	PCV13	2008	missing	Peru	South America	Lesley McGee	>5<=15	Nasopharyngeal Swab	Carriage	missing	missing	Not available	Not available	Disk diffusion	6	R	17--15--105	0.5	R	I100L present	61_62insSY	R	neg	ermB1	neg	tet(M)	TTTACA	TATTAT	ICESp14-ST230/tet(M)+Omega
13154_3#57	2010200810	ERR586428	GPS	19A	230	ST230	12-19-2-17-6-22-14	Post-PCV7	PCV13	2009	6	USA	North America	Lesley McGee	<=2	Blood	Disease	missing	Broth dilution	8	R	Broth dilution	0.06	S	17--7--8	2	R	I100L present	61_62insSY	R	neg	neg	neg	tet(M)	TTTACA	TATTAT	ICESp14-ST230/tet(M)
13414_2#59	2012222918	ERR600192	GPS	19A	230	ST230	12-19-2-17-6-22-14	Post-PCV13	PCV13	2012	8	USA	North America	Lesley McGee	<=2	Blood	Disease	missing	Broth dilution	8	R	Broth dilution	0.06	S	17--15--22	0.5	R	I100L present	61_62insSY	R	neg	neg	neg	tet(M)	TTTACA	TATTAT	ICESp14-ST230/tet(M)
13414_8#2	GPS_ZA_619	ERR632869	GPS	14	230	ST230	12-19-2-17-6-22-14	Pre-PCV	PCV7	2006	3	South Africa	Africa	Anne von Gottberg	>2<=5	Pleural fluid	Disease	missing	E-test	8	R	E-test	256	R	17--46--131	2	R	I100L present	59_60insRP	R	neg	ermB1	neg	tet(S/M)	TTTACA	TATTAT	ICESp14-ST230/tet(S/M)+Omega
13414_8#31	GPS_ZA_648	ERR632898	GPS	14	230	ST230	12-19-2-17-6-22-14	Pre-PCV	PCV7	2006	9	South Africa	Africa	Anne von Gottberg	<=2	Blood	Disease	missing	E-test	6	R	E-test	256	R	17--46--131	2	R	I100L present	59_60insRP	R	neg	ermB1	neg	tet(S/M)	TTTACA	TATTAT	ICESp14-ST230/tet(S/M)+Omega
13414_8#56	GPS_ZA_673	ERR632923	GPS	14	2707	ST230-SLV	7-19-2-17-6-22-14	Pre-PCV	PCV7	2006	10	South Africa	Africa	Anne von Gottberg	>24<=44	Blood	Disease	missing	E-test	12	R	not available	not available	not available	17--46--35	0.5	R	I100L present	61_62insSY	R	neg	neg	neg	tet(M)	TTTACA	TATTAT	ICESp14-ST230/tet(M)
13414_8#63	GPS_ZA_680	ERR632930	GPS	19A	5033	ST230-SLV	12-19-2-17-6-1-14	Pre-PCV	PCV13	2006	8	South Africa	Africa	Anne von Gottberg	<=2	Cerebrospinal fluid	Disease	missing	E-test	12	R	not available	not available	not available	79--15--22	0.25	R	I100L present	61_62insSY	R	neg	neg	neg	tet(M)	TTTACA	TATTAT	ICESp14-ST230/tet(M)
13414_8#8	GPS_ZA_625	ERR632875	GPS	14	230	ST230	12-19-2-17-6-22-14	Pre-PCV	PCV7	2006	9	South Africa	Africa	Anne von Gottberg	>2<=5	Cerebrospinal fluid	Disease	missing	E-test	8	R	E-test	256	R	17--46--131	2	R	I100L present	59_60insRP	R	neg	ermB1	neg	tet(S/M)	TTTACA	TATTAT	ICESp14-ST230/tet(S/M)+Omega
13415_4#96	GPS_ZA_808	ERR600405	GPS	14	230	ST230	12-19-2-17-6-22-14	Pre-PCV	PCV7	2007	2	South Africa	Africa	Anne von Gottberg	<=2	Cerebrospinal fluid	Disease	missing	E-test	8	R	E-test	256	R	17--46--131	2	R	I100L present	59_60insRP	R	neg	ermB1	neg	tet(S/M)	TTTACA	TATTAT	ICESp14-ST230/tet(S/M)+Omega
13415_5#10	GPS_ZA_818	ERR600414	GPS	14	4677	ST230-SLV	12-19-2-17-6-8-14	Pre-PCV	PCV7	2007	2	South Africa	Africa	Anne von Gottberg	<=2	Cerebrospinal fluid	Disease	missing	E-test	8	R	E-test	256	R	17--46--131	2	R	I100L present	59_60insRP	R	neg	ermB1	neg	tet(S/M)	TTTACA	TATTAT	ICESp14-ST230/tet(S/M)+Omega
13415_5#15	GPS_ZA_823	ERR600419	GPS	14	230	ST230	12-19-2-17-6-22-14	Pre-PCV	PCV7	2007	4	South Africa	Africa	Anne von Gottberg	<=2	Blood	Disease	N	E-test	8	R	E-test	256	R	17--46--131	2	R	I100L present	59_60insRP	R	neg	ermB1	neg	tet(S/M)	TTTACA	TATTAT	ICESp14-ST230/tet(S/M)+Omega
13415_5#23	GPS_ZA_831	ERR600427	GPS	14	230	ST230	12-19-2-17-6-22-14	Pre-PCV	PCV7	2007	4	South Africa	Africa	Anne von Gottberg	>2<=5	Blood	Disease	P	E-test	12	R	E-test	256	R	17--46--131	2	R	I100L present	59_60insRP	R	neg	ermB1	neg	tet(S/M)	TTTACA	TATTAT	ICESp14-ST230/tet(S/M)+Omega
13415_5#47	GPS_ZA_855	ERR600451	GPS	14	230	ST230	12-19-2-17-6-22-14	Pre-PCV	PCV7	2007	4	South Africa	Africa	Anne von Gottberg	<=2	Cerebrospinal fluid	Disease	missing	E-test	12	R	E-test	256	R	17--46--131	2	R	I100L present	59_60insRP	R	neg	ermB1	neg	tet(S/M)	TTTACA	TATTAT	ICESp14-ST230/tet(S/M)+Omega
13415_5#8	GPS_ZA_816	ERR600413	GPS	14	6227	ST230-SLV	12-19-2-17-6-20-14	Pre-PCV	PCV7	2007	2	South Africa	Africa	Anne von Gottberg	<=2	Blood	Disease	missing	E-test	8	R	E-test	256	R	17--46--131	2	R	I100L present	59_60insRP	R	neg	ermB1	neg	tet(S/M)	TTTACA	TATTAT	ICESp14-ST230/tet(S/M)+Omega
13415_6#20	GPS_ZA_924	ERR600520	GPS	14	230	ST230	12-19-2-17-6-22-14	Pre-PCV	PCV7	2009	7	South Africa	Africa	Anne von Gottberg	>2<=5	Blood	Disease	P	Broth dilution	>8	R	Broth dilution	32	R	17--46--131	2	R	I100L present	59_60insRP	R	neg	ermB1	neg	tet(S/M)	TTTACA	TATTAT	ICESp14-ST230/tet(S/M)+Omega
13415_6#68	GPS_ZA_972	ERR600567	GPS	14	230	ST230	12-19-2-17-6-22-14	Pre-PCV	PCV7	2009	7	South Africa	Africa	Anne von Gottberg	<=2	Cerebrospinal fluid	Disease	missing	Broth dilution	>8	R	Broth dilution	32	R	17--46--131	2	R	I100L present	59_60insRP	R	neg	ermB1	neg	tet(S/M)	TTTACA	TATTAT	ICESp14-ST230/tet(S/M)+Omega
13415_6#69	GPS_ZA_973	ERR600568	GPS	14	230	ST230	12-19-2-17-6-22-14	Pre-PCV	PCV7	2009	7	South Africa	Africa	Anne von Gottberg	>24<=44	Blood	Disease	missing	Broth dilution	>8	R	Broth dilution	32	R	17--46--131	2	R	I100L present	59_60insRP	R	neg	ermB1	neg	tet(S/M)	TTTACA	TATTAT	ICESp14-ST230/tet(S/M)+Omega
13415_6#71	GPS_ZA_975	ERR600570	GPS	14	230	ST230	12-19-2-17-6-22-14	Pre-PCV	PCV7	2007	5	South Africa	Africa	Anne von Gottberg	<=2	Cerebrospinal fluid	Disease	missing	E-test	8	R	E-test	256	R	17--46--131	2	R	I100L present	59_60insRP	R	neg	ermB1	neg	tet(S/M)	TTTACA	TATTAT	ICESp14-ST230/tet(S/M)+Omega
13415_6#74	GPS_ZA_978	ERR600573	GPS	14	230	ST230	12-19-2-17-6-22-14	Pre-PCV	PCV7	2005	10	South Africa	Africa	Anne von Gottberg	>2<=5	Blood	Disease	missing	E-test	4	R	E-test	256	R	17--46--131	2	R	I100L present	59_60insRP	R	neg	ermB1	neg	tet(S/M)	TTTACA	TATTAT	ICESp14-ST230/tet(S/M)+Omega
13415_6#84	GPS_ZA_988	ERR600583	GPS	14	230	ST230	12-19-2-17-6-22-14	Pre-PCV	PCV7	2009	7	South Africa	Africa	Anne von Gottberg	>2<=5	Pleural fluid	Disease	missing	Broth dilution	>8	R	Broth dilution	32	R	17--46--131	2	R	I100L present	59_60insRP	R	neg	ermB1	neg	tet(S/M)	TTTACA	TATTAT	ICESp14-ST230/tet(S/M)+Omega
13415_7#35	GPS_ZA_1035	ERR600624	GPS	14	11748	ST230-SLV	12-19-2-17-6-631-14	Pre-PCV	PCV7	2009	4	South Africa	Africa	Anne von Gottberg	<=2	Blood	Disease	P	Broth dilution	>8	R	Broth dilution	32	R	17--46--131	2	R	I100L present	59_60insRP	R	neg	ermB1	neg	tet(S/M)	TTTACA	TATTAT	ICESp14-ST230/tet(S/M)+Omega
13415_7#55	GPS_ZA_1055	ERR632984	GPS	14	2707	ST230-SLV	7-19-2-17-6-22-14	Pre-PCV	PCV7	2009	8	South Africa	Africa	Anne von Gottberg	<=2	Blood	Disease	missing	Broth dilution	>8	R	Broth dilution	0.06	S	17--46--35	0.5	R	I100L present	61_62insSY	R	neg	neg	neg	tet(M)	TTTACA	TATTAT	ICESp14-ST230/tet(M)
13415_7#74	GPS_ZA_1074	ERR633003	GPS	14	10745	ST230-DLV	7-19-2-17-6-3-14	Pre-PCV	PCV7	2009	3	South Africa	Africa	Anne von Gottberg	<=2	Blood	Disease	missing	Broth dilution	>8	R	Broth dilution	0.06	S	17--46--35	0.5	R	I100L present	61_62insSY	R	neg	neg	neg	tet(M)	TTTACA	TATTAT	ICESp14-ST230/tet(M)
13415_8#35	GPS_ZA_1131	ERR633058	GPS	14	230	ST230	12-19-2-17-6-22-14	Post-PCV7	PCV7	2010	2	South Africa	Africa	Anne von Gottberg	<=2	Cerebrospinal fluid	Disease	N	Broth dilution	>8	R	Broth dilution	32	R	17--46--131	2	R	I100L present	59_60insRP	R	neg	ermB1	neg	tet(S/M)	TTTACA	TATTAT	ICESp14-ST230/tet(S/M)+Omega
13415_8#55	GPS_ZA_1151	ERR633077	GPS	14	230	ST230	12-19-2-17-6-22-14	Pre-PCV	PCV7	2009	6	South Africa	Africa	Anne von Gottberg	<=2	Blood	Disease	missing	Broth dilution	>8	R	Broth dilution	8	R	17--46--131	2	R	I100L present	59_60insRP	R	neg	ermB1	neg	tet(S/M)	TTTACA	TATTAT	ICESp14-ST230/tet(S/M)+Omega
13415_8#80	GPS_ZA_1176	ERR633102	GPS	14	230	ST230	12-19-2-17-6-22-14	Pre-PCV	PCV7	2009	5	South Africa	Africa	Anne von Gottberg	<=2	Blood	Disease	missing	Broth dilution	>8	R	Broth dilution	32	R	17--46--131	2	R	I100L present	59_60insRP	R	neg	ermB1	neg	tet(S/M)	TTTACA	TATTAT	ICESp14-ST230/tet(S/M)+Omega
13415_8#87	GPS_ZA_1183	ERR633109	GPS	14	230	ST230	12-19-2-17-6-22-14	Pre-PCV	PCV7	2009	6	South Africa	Africa	Anne von Gottberg	<=2	Blood	Disease	P	Broth dilution	>8	R	Broth dilution	32	R	17--46--131	2	R	I100L present	59_60insRP	R	neg	ermB1	neg	tet(S/M)	TTTACA	TATTAT	ICESp14-ST230/tet(S/M)+Omega
13470_1#51	GPS_ZA_1243	ERR646580	GPS	14	230	ST230	12-19-2-17-6-22-14	Pre-PCV	PCV7	2007	10	South Africa	Africa	Anne von Gottberg	<=2	Blood	Disease	missing	E-test	12	R	E-test	256	R	17--46--26	4	R	I100L present	59_60insRP	R	neg	ermB1	neg	tet(S/M)	TTTACA	TATTAT	ICESp14-ST230/tet(S/M)+Omega
13470_1#55	GPS_ZA_1247	ERR646584	GPS	14	230	ST230	12-19-2-17-6-22-14	Pre-PCV	PCV7	2006	10	South Africa	Africa	Anne von Gottberg	<=2	Blood	Disease	missing	E-test	6	R	E-test	256	R	17--gps3--131	4	R	I100L present	59_60insRP	R	neg	ermB1	neg	tet(S/M)	TTTACA	TATTAT	ICESp14-ST230/tet(S/M)+Omega
13470_1#71	GPS_ZA_1263	ERR646600	GPS	14	230	ST230	12-19-2-17-6-22-14	Pre-PCV	PCV7	2006	10	South Africa	Africa	Anne von Gottberg	<=2	Blood	Disease	missing	E-test	8	R	not available	not available	not available	17--46--35	0.5	R	I100L present	61_62insSY	R	neg	neg	neg	tet(M)	TTTACA	TATTAT	ICESp14-ST230/tet(M)
14257_1#25	GPS_ZA_1402	ERR701802	GPS	14	230	ST230	12-19-2-17-6-22-14	Pre-PCV	PCV7	2008	2	South Africa	Africa	Anne von Gottberg	<=2	Blood	Disease	P	E-test	8	R	E-test	256	R	17--46--131	2	R	I100L present	59_60insRP	R	neg	ermB1	neg	tet(S/M)	TTTACA	TATTAT	ICESp14-ST230/tet(S/M)+Omega
14257_1#45	GPS_ZA_1422	ERR701822	GPS	14	230	ST230	12-19-2-17-6-22-14	Pre-PCV	PCV7	2008	6	South Africa	Africa	Anne von Gottberg	>24<=44	Blood	Disease	missing	E-test	12	R	E-test	256	R	17--46--131	2	R	I100L present	59_60insRP	R	neg	ermB1	neg	tet(S/M)	TTTACA	TATTAT	ICESp14-ST230/tet(S/M)+Omega
14257_1#6	GPS_ZA_1383	ERR701783	GPS	14	230	ST230	12-19-2-17-6-22-14	Pre-PCV	PCV7	2008	6	South Africa	Africa	Anne von Gottberg	<=2	Blood	Disease	N	E-test	12	R	not available	not available	not available	17--46--8	2	R	I100L present	61_62insSY	R	neg	neg	neg	tet(M)	TTTACA	TATTAT	ICESp14-ST230/tet(M)
14257_1#76	GPS_ZA_1453	ERR701853	GPS	14	230	ST230	12-19-2-17-6-22-14	Pre-PCV	PCV7	2008	6	South Africa	Africa	Anne von Gottberg	>5<=15	Cerebrospinal fluid	Disease	missing	E-test	12	R	E-test	256	R	17--46--131	2	R	I100L present	59_60insRP	R	neg	ermB1	neg	tet(S/M)	TTTACA	TATTAT	ICESp14-ST230/tet(S/M)+Omega
14257_1#80	GPS_ZA_1457	ERR701857	GPS	14	230	ST230	12-19-2-17-6-22-14	Pre-PCV	PCV7	2007	9	South Africa	Africa	Anne von Gottberg	<=2	Cerebrospinal fluid	Disease	P	E-test	6	R	E-test	256	R	17--46--131	2	R	I100L present	59_60insRP	R	neg	ermB1	neg	tet(S/M)	TTTACA	TATTAT	ICESp14-ST230/tet(S/M)+Omega
14410_8#39	GPS_ZA_1511	ERR714481	GPS	14	230	ST230	12-19-2-17-6-22-14	Pre-PCV	PCV7	2008	5	South Africa	Africa	Anne von Gottberg	<=2	Blood	Disease	missing	E-test	32	R	E-test	256	R	17--46--35	0.5	R	I100L present	61_62insSY	R	neg	ermB1	neg	tet(M)	TTGACA	TATTAT	ICESp14-ST230/tet(M)+Omega
14410_8#48	GPS_ZA_1520	ERR714490	GPS	14	230	ST230	12-19-2-17-6-22-14	Pre-PCV	PCV7	2008	7	South Africa	Africa	Anne von Gottberg	<=2	Blood	Disease	missing	E-test	8	R	E-test	256	R	17--46--131	2	R	I100L present	59_60insRP	R	neg	ermB1	neg	tet(S/M)	TTTACA	TATTAT	ICESp14-ST230/tet(S/M)+Omega
14410_8#6	GPS_ZA_1478	ERR714448	GPS	14	230	ST230	12-19-2-17-6-22-14	Pre-PCV	PCV7	2008	8	South Africa	Africa	Anne von Gottberg	<=2	Blood	Disease	N	E-test	16	R	E-test	256	R	17--46--131	2	R	I100L present	59_60insRP	R	neg	ermB1	neg	tet(S/M)	TTTACA	TATTAT	ICESp14-ST230/tet(S/M)+Omega
14410_8#71	GPS_ZA_1543	ERR714513	GPS	14	230	ST230	12-19-2-17-6-22-14	Pre-PCV	PCV7	2008	4	South Africa	Africa	Anne von Gottberg	<=2	Blood	Disease	N	E-test	16	R	E-test	256	R	17--46--131	2	R	I100L present	59_60insRP	R	neg	ermB1	neg	tet(S/M)	TTTACA	TATTAT	ICESp14-ST230/tet(S/M)+Omega
14410_8#85	GPS_ZA_1557	ERR714527	GPS	14	6353	ST230-SLV	12-19-2-17-6-22-6	Pre-PCV	PCV7	2008	8	South Africa	Africa	Anne von Gottberg	<=2	Cerebrospinal fluid	Disease	missing	E-test	8	R	E-test	256	R	17--gps16--131	4	R	I100L present	59_60insRP	R	neg	ermB1	neg	tet(S/M)	TTTACA	TATTAT	ICESp14-ST230/tet(S/M)+Omega
14412_1#44	GPS_ZA_1706	ERR714581	GPS	14	230	ST230	12-19-2-17-6-22-14	Pre-PCV	PCV7	2008	10	South Africa	Africa	Anne von Gottberg	>44<=65	Blood	Disease	missing	E-test	4	R	not available	not available	not available	17--46--35	0.5	R	I100L present	61_62insSY	R	neg	neg	neg	tet(M)	TTTACA	TATTAT	ICESp14-ST230/tet(M)
14412_1#71	GPS_ZA_1733	ERR714608	GPS	14	230	ST230	12-19-2-17-6-22-14	Pre-PCV	PCV7	2008	9	South Africa	Africa	Anne von Gottberg	>2<=5	Blood	Disease	P	E-test	8	R	E-test	256	R	17--46--131	2	R	I100L present	59_60insRP	R	neg	ermB1	neg	tet(S/M)	TTTACA	TATTAT	ICESp14-ST230/tet(S/M)+Omega
14412_1#78	GPS_ZA_1740	ERR714615	GPS	14	230	ST230	12-19-2-17-6-22-14	Pre-PCV	PCV7	2008	11	South Africa	Africa	Anne von Gottberg	<=2	Blood	Disease	missing	E-test	4	R	E-test	256	R	17--46--131	2	R	I100L present	59_60insRP	R	neg	ermB1	neg	tet(S/M)	TTTACA	TATTAT	ICESp14-ST230/tet(S/M)+Omega
14412_2#13	GPS_ZA_1865	ERR714645	GPS	14	230	ST230	12-19-2-17-6-22-14	Post-PCV7	PCV7	2010	8	South Africa	Africa	Anne von Gottberg	<=2	Blood	Disease	missing	Broth dilution	>8	R	Broth dilution	32	R	17--46--131	2	R	I100L present	59_60insRP	R	neg	ermB1	neg	tet(S/M)	TTTACA	TATTAT	ICESp14-ST230/tet(S/M)+Omega
14412_2#46	GPS_ZA_1898	ERR714678	GPS	14	230	ST230	12-19-2-17-6-22-14	Post-PCV7	PCV7	2010	9	South Africa	Africa	Anne von Gottberg	<=2	Blood	Disease	P	Broth dilution	>8	R	Broth dilution	32	R	17--46--131	2	R	I100L present	59_60insRP	R	neg	ermB1	neg	tet(S/M)	TTTACA	TATTAT	ICESp14-ST230/tet(S/M)+Omega
14412_2#60	GPS_ZA_1912	ERR714692	GPS	14	230	ST230	12-19-2-17-6-22-14	Post-PCV7	PCV7	2010	6	South Africa	Africa	Anne von Gottberg	>2<=5	Blood	Disease	N	Broth dilution	>8	R	Broth dilution	32	R	17--46--131	2	R	I100L present	59_60insRP	R	neg	ermB1	neg	tet(S/M)	TTTACA	TATTAT	ICESp14-ST230/tet(S/M)+Omega
14412_2#70	GPS_ZA_1922	ERR714702	GPS	14	230	ST230	12-19-2-17-6-22-14	Post-PCV7	PCV7	2010	8	South Africa	Africa	Anne von Gottberg	<=2	Blood	Disease	missing	Broth dilution	>8	R	Broth dilution	32	R	17--46--131	2	R	I100L present	59_60insRP	R	neg	ermB1	neg	tet(S/M)	TTTACA	TATTAT	ICESp14-ST230/tet(S/M)+Omega
14412_2#72	GPS_ZA_1924	ERR714704	GPS	14	11749	ST230-DLV	12-19-468-17-6-8-14	Post-PCV7	PCV7	2010	10	South Africa	Africa	Anne von Gottberg	<=2	Blood	Disease	missing	Broth dilution	>8	R	Broth dilution	32	R	17--46--131	2	R	I100L present	59_60insRP	R	neg	ermB1	neg	tet(S/M)	TTTACA	TATTAT	ICESp14-ST230/tet(S/M)+Omega
14412_2#74	GPS_ZA_1926	ERR714706	GPS	14	230	ST230	12-19-2-17-6-22-14	Post-PCV7	PCV7	2010	8	South Africa	Africa	Anne von Gottberg	>2<=5	Blood	Disease	missing	Broth dilution	>8	R	Broth dilution	32	R	17--46--131	2	R	I100L present	59_60insRP	R	neg	ermB1	neg	tet(S/M)	TTTACA	TATTAT	ICESp14-ST230/tet(S/M)+Omega
14520_6#16	GPS_GM_0724	ERR730344	GPS	23F	5567	ST230-DLV	12-19-2-17-7-22-5	Pre-PCV	NVT	2011	2	Ghana	Africa	Martin Antonio	>2<=5	Nasopharyngeal Swab	Carriage	missing	missing	Not available	Not available	not available	not available	not available	17--15--22	0.5	R	I100L present	61_62insSY	R	neg	neg	neg	tet(M)	TTTACA	TATTAT	ICESp14-ST230/tet(M)
14520_6#34	GPS_GM_0742	ERR730362	GPS	19A	2013	ST230-DLV	12-19-36-17-6-20-14	Pre-PCV	PCV13	2011	4	Ghana	Africa	Martin Antonio	>2<=5	Nasopharyngeal Swab	Carriage	missing	missing	Not available	Not available	not available	not available	not available	17--15--gps164	0.25	R	I100L present	61_62insSY	R	neg	neg	neg	tet(M)	TTTACA	TATTAT	ICESp14-ST230/tet(M)
14520_6#66	GPS_GM_0774	ERR730394	GPS	19F	10811	ST230-SLV	12-19-2-6-6-22-14	Pre-PCV	PCV7	2010	6	Ghana	Africa	Martin Antonio	<=2	Cerebrospinal fluid	Disease	missing	missing	Not available	Not available	Disk Diffusion	22	S	17--15--gps165	0.5	R	I100L present	61_62insSY	R	neg	neg	neg	tet(M)	TTTACA	TATTAT	ICESp14-ST230/tet(M)
14555_3#37	GPS_ZA_1319	ERR730555	GPS	14	230	ST230	12-19-2-17-6-22-14	Pre-PCV	PCV7	2007	10	South Africa	Africa	Anne von Gottberg	<=2	Blood	Disease	N	E-test	6	R	E-test	256	R	17--46--131	2	R	I100L present	59_60insRP	R	neg	ermB1	neg	tet(S/M)	TTTACA	TATTAT	ICESp14-ST230/tet(S/M)+Omega
14555_3#39	GPS_ZA_1321	ERR730557	GPS	14	230	ST230	12-19-2-17-6-22-14	Pre-PCV	PCV7	2008	1	South Africa	Africa	Anne von Gottberg	<=2	Cerebrospinal fluid	Disease	missing	E-test	8	R	E-test	256	R	17--46--131	2	R	I100L present	59_60insRP	R	neg	ermB1	neg	tet(S/M)	TTTACA	TATTAT	ICESp14-ST230/tet(S/M)+Omega
14555_3#42	GPS_ZA_1324	ERR730560	GPS	14	230	ST230	12-19-2-17-6-22-14	Pre-PCV	PCV7	2007	10	South Africa	Africa	Anne von Gottberg	<=2	Cerebrospinal fluid	Disease	missing	E-test	6	R	E-test	256	R	17--46--131	2	R	I100L present	59_60insRP	R	neg	ermB1	neg	tet(S/M)	TTTACA	TATTAT	ICESp14-ST230/tet(S/M)+Omega
14555_3#51	GPS_ZA_1333	ERR730569	GPS	14	230	ST230	12-19-2-17-6-22-14	Pre-PCV	PCV7	2007	10	South Africa	Africa	Anne von Gottberg	>2<=5	Blood	Disease	missing	E-test	8	R	not available	not available	not available	17--46--35	0.5	R	I100L present	61_62insSY	R	neg	neg	neg	tet(M)	TTTACA	TATTAT	ICESp14-ST230/tet(M)
14555_3#64	GPS_ZA_1346	ERR730582	GPS	14	230	ST230	12-19-2-17-6-22-14	Pre-PCV	PCV7	2006	6	South Africa	Africa	Anne von Gottberg	>44<=65	Cerebrospinal fluid	Disease	missing	E-test	12	R	E-test	256	R	17--46--131	2	R	I100L present	59_60insRP	R	neg	ermB1	neg	tet(S/M)	TTTACA	TATTAT	ICESp14-ST230/tet(S/M)+Omega
14555_3#71	GPS_ZA_1353	ERR730589	GPS	14	230	ST230	12-19-2-17-6-22-14	Pre-PCV	PCV7	2008	2	South Africa	Africa	Anne von Gottberg	<=2	Blood	Disease	N	E-test	8	R	E-test	256	R	17--46--131	2	R	I100L present	59_60insRP	R	neg	ermB1	neg	tet(S/M)	TTTACA	TATTAT	ICESp14-ST230/tet(S/M)+Omega
14555_3#9	GPS_ZA_1291	ERR730527	GPS	14	230	ST230	12-19-2-17-6-22-14	Pre-PCV	PCV7	2007	11	South Africa	Africa	Anne von Gottberg	>2<=5	Cerebrospinal fluid	Disease	missing	E-test	6	R	E-test	256	R	17--46--131	2	R	I100L present	59_60insRP	R	neg	ermB1	neg	tet(S/M)	TTTACA	TATTAT	ICESp14-ST230/tet(S/M)+Omega
14555_4#22	GPS_ZA_2064	ERR736919	GPS	14	230	ST230-SLV	12-19-2-17-6-644~-14	Post-PCV7	PCV7	2011	6	South Africa	Africa	Anne von Gottberg	<=2	Blood	Disease	missing	Broth dilution	>8	R	Broth dilution	32	R	17--46--131	2	R	I100L present	59_60insRP	R	neg	ermB1	neg	tet(S/M)	TTTACA	TATTAT	ICESp14-ST230/tet(S/M)+Omega
14555_4#64	GPS_ZA_2106	ERR730634	GPS	14	230	ST230	12-19-2-17-6-22-14	Post-PCV7	PCV7	2011	5	South Africa	Africa	Anne von Gottberg	>2<=5	Blood	Disease	P	Broth dilution	>8	R	Broth dilution	32	R	17--46--131	2	R	I100L present	59_60insRP	R	neg	ermB1	neg	tet(S/M)	TTTACA	TATTAT	ICESp14-ST230/tet(S/M)+Omega
14555_4#74	GPS_ZA_2116	ERR730644	GPS	3	700	ST230-DLV	12-11-2-6-6-22-14	Post-PCV7	PCV13	2011	5	South Africa	Africa	Anne von Gottberg	>2<=5	Blood	Disease	missing	Broth dilution	>8	R	Broth dilution	0.03	S	17--15--22	0.5	R	I100L present	61_62insSY	R	neg	neg	neg	tet(M)	TTTACA	TATTAT	ICESp14-ST230/tet(M)
14555_4#95	GPS_ZA_2137	ERR730665	GPS	14	230	ST230	12-19-2-17-6-22-14	Post-PCV7	PCV7	2011	7	South Africa	Africa	Anne von Gottberg	<=2	Blood	Disease	P	Broth dilution	>8	R	Broth dilution	32	R	17--46--131	2	R	I100L present	59_60insRP	R	neg	ermB1	neg	tet(S/M)	TTTACA	TATTAT	ICESp14-ST230/tet(S/M)+Omega
14566_4#32	GPS_ZA_1599	ERR730697	GPS	14	230	ST230	12-19-2-17-6-22-14	Pre-PCV	PCV7	2009	10	South Africa	Africa	Anne von Gottberg	>2<=5	Cerebrospinal fluid	Disease	P	Broth dilution	>8	R	Broth dilution	32	R	17--46--35	0.5	R	I100L present	61_62insSY	R	neg	ermB1	neg	tet(M)	TTTACA	TATTAT	ICESp14-ST230/tet(M)+Omega
14566_4#40	GPS_ZA_1607	ERR730705	GPS	14	230	ST230	12-19-2-17-6-22-14	Pre-PCV	PCV7	2009	6	South Africa	Africa	Anne von Gottberg	<=2	Cerebrospinal fluid	Disease	P	Broth dilution	>8	R	Broth dilution	0.06	S	17--46--35	0.5	R	I100L present	61_62insSY	R	neg	neg	neg	tet(M)	TTTACA	TATTAT	ICESp14-ST230/tet(M)
14566_4#41	GPS_ZA_1608	ERR730706	GPS	14	230	ST230	12-19-2-17-6-22-14	Pre-PCV	PCV7	2008	7	South Africa	Africa	Anne von Gottberg	>2<=5	Cerebrospinal fluid	Disease	missing	E-test	16	R	E-test	256	R	17--46--131	2	R	I100L present	59_60insRP	R	neg	ermB1	neg	tet(S/M)	TTTACA	TATTAT	ICESp14-ST230/tet(S/M)+Omega
14566_4#48	GPS_ZA_1615	ERR730713	GPS	14	230	ST230	12-19-2-17-6-22-14	Pre-PCV	PCV7	2009	6	South Africa	Africa	Anne von Gottberg	<=2	Cerebrospinal fluid	Disease	P	Broth dilution	>8	R	Broth dilution	0.06	S	17--46--8	2	R	I100L present	61_62insSY	R	neg	neg	neg	tet(M)	TTTACA	TATTAT	ICESp14-ST230/tet(M)
14566_4#64	GPS_ZA_1631	ERR730729	GPS	14	230	ST230	12-19-2-17-6-22-14	Pre-PCV	PCV7	2009	9	South Africa	Africa	Anne von Gottberg	>2<=5	Cerebrospinal fluid	Disease	missing	Broth dilution	>8	R	Broth dilution	32	R	17--46--131	2	R	I100L present	59_60insRP	R	neg	ermB1	neg	tet(S/M)	TTTACA	TATTAT	ICESp14-ST230/tet(S/M)+Omega
14566_4#78	GPS_ZA_1645	ERR730743	GPS	14	230	ST230	12-19-2-17-6-22-14	Pre-PCV	PCV7	2009	10	South Africa	Africa	Anne von Gottberg	<=2	Blood	Disease	missing	Broth dilution	>8	R	Broth dilution	32	R	17--46--131	2	R	I100L present	59_60insRP	R	neg	ermB1	neg	tet(S/M)	TTTACA	TATTAT	ICESp14-ST230/tet(S/M)+Omega
14566_5#12	GPS_ZA_1769	ERR730772	GPS	14	230	ST230	12-19-2-17-6-22-14	Post-PCV7	PCV7	2010	7	South Africa	Africa	Anne von Gottberg	<=2	Blood	Disease	missing	Broth dilution	>8	R	Broth dilution	32	R	17--46--131	2	R	I100L present	59_60insRP	R	neg	ermB1	neg	tet(S/M)	TTTACA	TATTAT	ICESp14-ST230/tet(S/M)+Omega
14566_5#51	GPS_ZA_1808	ERR730811	GPS	14	230	ST230	12-19-2-17-6-22-14	Post-PCV7	PCV7	2010	6	South Africa	Africa	Anne von Gottberg	>2<=5	Blood	Disease	missing	Broth dilution	>8	R	Broth dilution	32	R	17--46--131	2	R	I100L present	59_60insRP	R	neg	ermB1	neg	tet(S/M)	TTTACA	TATTAT	ICESp14-ST230/tet(S/M)+Omega
14566_5#95	GPS_ZA_1852	ERR730855	GPS	14	230	ST230	12-19-2-17-6-22-14	Post-PCV7	PCV7	2010	5	South Africa	Africa	Anne von Gottberg	<=2	Blood	Disease	missing	Broth dilution	>8	R	Broth dilution	32	R	17--46--131	2	R	I100L present	59_60insRP	R	neg	ermB1	neg	tet(S/M)	TTTACA	TATTAT	ICESp14-ST230/tet(S/M)+Omega
14566_6#35	GPS_ZA_1982	ERR730890	GPS	14	230	ST230	12-19-2-17-6-22-14	Post-PCV7	PCV7	2011	3	South Africa	Africa	Anne von Gottberg	<=2	Cerebrospinal fluid	Disease	missing	Broth dilution	>8	R	Broth dilution	32	R	17--46--131	2	R	I100L present	59_60insRP	R	neg	ermB1	neg	tet(S/M)_R590Q	TTTACA	TATTAT	ICESp14-ST230/tet(S/M)+Omega
14566_6#43	GPS_ZA_1990	ERR730898	GPS	14	230	ST230	12-19-2-17-6-22-14	Post-PCV7	PCV7	2011	3	South Africa	Africa	Anne von Gottberg	>2<=5	Cerebrospinal fluid	Disease	P	Broth dilution	>8	R	Broth dilution	32	R	17--46--131	2	R	I100L present	59_60insRP	R	neg	ermB1	neg	tet(S/M)	TTTACA	TATTAT	ICESp14-ST230/tet(S/M)+Omega
14566_6#58	GPS_ZA_2005	ERR730913	GPS	14	11749	ST230-DLV	12-19-468-17-6-8-14	Post-PCV7	PCV7	2010	11	South Africa	Africa	Anne von Gottberg	<=2	Blood	Disease	P	Broth dilution	>8	R	Broth dilution	32	R	17--46--131	2	R	I100L present	59_60insRP	R	neg	ermB1	neg	tet(S/M)	TTTACA	TATTAT	ICESp14-ST230/tet(S/M)+Omega
14566_6#66	GPS_ZA_2013	ERR730921	GPS	14	11749	ST230-DLV	12-19-468-17-6-8-14	Post-PCV7	PCV7	2010	12	South Africa	Africa	Anne von Gottberg	<=2	Blood	Disease	N	Broth dilution	>8	R	Broth dilution	32	R	17--46--131	2	R	I100L present	59_60insRP	R	neg	ermB1	neg	tet(S/M)	TTTACA	TATTAT	ICESp14-ST230/tet(S/M)+Omega
14566_6#76	GPS_ZA_2023	ERR730931	GPS	14	230	ST230	12-19-2-17-6-22-14	Post-PCV7	PCV7	2011	2	South Africa	Africa	Anne von Gottberg	>2<=5	Blood	Disease	missing	Broth dilution	>8	R	Broth dilution	0.12	S	17--46--35	0.5	R	I100L present	61_62insSY	R	neg	neg	neg	tet(M)	TTTACA	TATTAT	ICESp14-ST230/tet(M)
14566_6#83	GPS_ZA_2030	ERR730938	GPS	3	700	ST230-DLV	12-11-2-6-6-22-14	Post-PCV7	PCV13	2011	1	South Africa	Africa	Anne von Gottberg	>24<=44	Pleural fluid	Disease	missing	Broth dilution	>8	R	Broth dilution	0.06	S	17--15--22	0.5	R	I100L present	61_62insSY	R	neg	neg	neg	tet(M)	TTTACA	TATTAT	ICESp14-ST230/tet(M)
14566_6#87	GPS_ZA_2034	ERR730942	GPS	14	230	ST230	12-19-2-17-6-22-14	Post-PCV7	PCV7	2011	4	South Africa	Africa	Anne von Gottberg	>24<=44	Blood	Disease	P	Broth dilution	>8	R	Broth dilution	0.06	S	17--46--35	0.5	R	I100L present	61_62insSY	R	neg	neg	neg	tet(M)	TTTACA	TATTAT	ICESp14-ST230/tet(M)
14723_4#66	GPS_US_PATH5534	ERR751067	GPS	14	230	ST230	12-19-2-17-6-22-14	Pre-PCV	PCV7	2009	missing	Mozambique	Africa	Lesley McGee	<=2	Blood	Disease	missing	Broth dilution	8	R	Broth dilution	>32	R	17--46--131	2	R	I100L present	59_60insRP	R	neg	ermB1	neg	tet(S/M)	TTTACA	TATTAT	ICESp14-ST230/tet(S/M)+Omega
14913_2#16	GPS_ZA_2248	ERR773830	GPS	14	230	ST230	12-19-2-17-6-22-14	Post-PCV7	PCV7	2011	9	South Africa	Africa	Anne von Gottberg	<=2	Cerebrospinal fluid	Disease	missing	Broth dilution	>8	R	Broth dilution	32	R	17--46--131	2	R	I100L present	59_60insRP	R	neg	ermB1	neg	tet(S/M)	TTTACA	TATTAT	ICESp14-ST230/tet(S/M)+Omega
14913_2#21	GPS_ZA_2253	ERR773835	GPS	14	8374	ST230-DLV	12-43-2-18-6-22-14	Post-PCV7	PCV7	2011	11	South Africa	Africa	Anne von Gottberg	>2<=5	Blood	Disease	P	Broth dilution	>8	R	Broth dilution	32	R	17--46--131	2	R	I100L present	59_60insRP	R	neg	ermB1	neg	tet(S/M)	TTTACA	TATTAT	ICESp14-ST230/tet(S/M)+Omega
14913_2#49	GPS_ZA_2281	ERR773863	GPS	14	230	ST230	12-19-2-17-6-22-14	Post-PCV7	PCV7	2011	10	South Africa	Africa	Anne von Gottberg	<=2	Blood	Disease	missing	Broth dilution	>8	R	Broth dilution	32	R	17--46--131	2	R	I100L present	59_60insRP	R	neg	ermB1	neg	tet(S/M)	TTTACA	TATTAT	ICESp14-ST230/tet(S/M)+Omega
14913_2#50	GPS_ZA_2282	ERR773864	GPS	14	230	ST230	12-19-2-17-6-22-14	Post-PCV7	PCV7	2011	9	South Africa	Africa	Anne von Gottberg	<=2	Blood	Disease	missing	Broth dilution	>8	R	Broth dilution	32	R	17--46--131	2	R	I100L present	59_60insRP	R	neg	ermB1	neg	tet(S/M)	TTTACA	TATTAT	ICESp14-ST230/tet(S/M)+Omega
14913_2#73	GPS_ZA_2305	ERR773887	GPS	14	230	ST230	12-19-2-17-6-22-14	Post-PCV7	PCV7	2011	10	South Africa	Africa	Anne von Gottberg	<=2	Blood	Disease	P	Broth dilution	>8	R	Broth dilution	32	R	17--46--131	2	R	I100L present	59_60insRP	R	neg	ermB1	neg	tet(S/M)	TTTACA	TATTAT	ICESp14-ST230/tet(S/M)+Omega
14913_2#86	GPS_ZA_2318	ERR773900	GPS	14	5033	ST230-SLV	12-19-2-17-6-1-14	Post-PCV7	PCV7	2011	12	South Africa	Africa	Anne von Gottberg	<=2	Pleural Fluid	Disease	missing	Broth dilution	>8	R	Broth dilution	32	R	17--46--131	2	R	I100L present	59_60insRP	R	neg	ermB1	neg	tet(S/M)	TTTACA	TATTAT	ICESp14-ST230/tet(S/M)+Omega
14913_3#4	GPS_ZA_2141	ERR773913	GPS	14	230	ST230	12-19-2-17-6-22-14	Pre-PCV	PCV7	2008	9	South Africa	Africa	Anne von Gottberg	<=2	Blood	Disease	missing	E-test	8	R	E-test	256	R	17--46--131	2	R	I100L present	59_60insRP	R	neg	ermB1	neg	tet(S/M)	TTTACA	TATTAT	ICESp14-ST230/tet(S/M)+Omega
14913_3#41	GPS_ZA_2178	ERR773950	GPS	3	700	ST230-DLV	12-11-2-6-6-22-14	Pre-PCV	PCV13	2009	10	South Africa	Africa	Anne von Gottberg	>5<=15	Blood	Disease	P	Broth dilution	>8	R	Broth dilution	0.06	S	17--15--22	0.5	R	I100L present	61_62insSY	R	neg	neg	neg	tet(M)	TTTACA	TATTAT	ICESp14-ST230/tet(M)
14913_3#71	GPS_ZA_2208	ERR773979	GPS	14	230	ST230	12-19-2-17-6-22-14	Post-PCV7	PCV7	2011	9	South Africa	Africa	Anne von Gottberg	<=2	Blood	Disease	missing	Broth dilution	>8	R	Broth dilution	32	R	17--46--131	2	R	I100L present	59_60insRP	R	neg	ermB1	neg	tet(S/M)	TTTACA	TATTAT	ICESp14-ST230/tet(S/M)+Omega
14913_3#76	GPS_ZA_2213	ERR773984	GPS	14	230	ST230	12-19-2-17-6-22-14	Pre-PCV	PCV7	2008	9	South Africa	Africa	Anne von Gottberg	<=2	Cerebrospinal fluid	Disease	P	E-test	8	R	E-test	256	R	17--46--131	2	R	I100L present	59_60insRP	R	neg	ermB1	neg	tet(S/M)	TTTACA	TATTAT	ICESp14-ST230/tet(S/M)+Omega
14913_6#38	GPS_ZA_1172	ERR774227	GPS	14	230	ST230	12-19-2-17-6-22-14	Post-PCV7	PCV7	2010	3	South Africa	Africa	Anne von Gottberg	<=2	Blood	Disease	P	Broth dilution	>8	R	Broth dilution	32	R	17--46--131	2	R	I100L present	59_60insRP	R	neg	ermB1	neg	tet(S/M)	TTTACA	TATTAT	ICESp14-ST230/tet(S/M)+Omega
14913_6#78	GPS_ZA_977	ERR774267	GPS	14	11748	ST230-SLV	12-19-2-17-6-631-14	Pre-PCV	PCV7	2007	8	South Africa	Africa	Anne von Gottberg	<=2	Blood	Disease	missing	E-test	4	R	E-test	256	R	17--46--131	2	R	I100L present	59_60insRP	R	neg	ermB1	neg	tet(S/M)	TTTACA	TATTAT	ICESp14-ST230/tet(S/M)+Omega
14913_6#86	GPS_ZA_983	ERR774275	GPS	14	11748	ST230-SLV	12-19-2-17-6-631-14	Pre-PCV	PCV7	2007	5	South Africa	Africa	Anne von Gottberg	>2<=5	Blood	Disease	missing	E-test	4	R	E-test	256	R	17--46--131	2	R	I100L present	59_60insRP	R	neg	ermB1	neg	tet(S/M)	TTTACA	TATTAT	ICESp14-ST230/tet(S/M)+Omega
14936_4#25	GPS_ZA_2542	ERR774498	GPS	14	230	ST230	12-19-2-17-6-22-14	Post-PCV13	PCV7	2013	3	South Africa	Africa	Anne von Gottberg	>44<=65	Blood	Disease	N	Broth dilution	>8	R	Broth dilution	32	R	17--46--131	2	R	I100L present	59_60insRP	R	neg	ermB1	neg	tet(S/M)	TTTACA	TATTAT	ICESp14-ST230/tet(S/M)+Omega
14936_4#27	GPS_ZA_2544	ERR774500	GPS	3	700	ST230-DLV	12-11-2-6-6-22-14	Post-PCV13	PCV13	2013	4	South Africa	Africa	Anne von Gottberg	>44<=65	Blood	Disease	missing	Broth dilution	>8	R	Broth dilution	0.06	S	17--15--22	0.5	R	I100L present	61_62insSY	R	neg	neg	neg	tet(M)	TTTACA	TATTAT	ICESp14-ST230/tet(M)
14936_4#63	GPS_ZA_2580	ERR774536	GPS	14	230	ST230	12-19-2-17-6-22-14	Post-PCV13	PCV7	2013	6	South Africa	Africa	Anne von Gottberg	<=2	Blood	Disease	missing	Broth dilution	>8	R	Broth dilution	32	R	17--46--131	2	R	I100L present	59_60insRP	R	neg	ermB1	neg	tet(S/M)	TTTACA	TATTAT	ICESp14-ST230/tet(S/M)+Omega
14936_5#68	GPS_MW_1714_R1	ERR774632	GPS	3	700	ST230-DLV	12-11-2-6-6-22-14	Pre-PCV	PCV13	2009	8	Malawi	Africa	Dean Everett	<=2	Nasopharyngeal Swab	Carriage	N	missing	Not available	Not available	not available	not available	not available	17--15--22	0.5	R	I100L present	61_62insSY	R	neg	neg	neg	tet(M)	TTTACA	TATTAT	ICESp14-ST230/tet(M)
14936_6#35	GPS_MW_BQN10I	ERR774693	GPS	3	700	ST230-DLV	12-11-2-6-6-22-14	Post-PCV13	PCV13	2013	9	Malawi	Africa	Dean Everett	<=2	Nasopharyngeal Swab	Carriage	N	missing	Not available	Not available	not available	not available	not available	17--15--22	0.5	R	I100L present	61_62insSY	R	neg	neg	neg	tet(M)	TTTACA	TATTAT	ICESp14-ST230/tet(M)
14936_6#37	GPS_MW_BQN130	ERR774695	GPS	3	700	ST230-DLV	12-11-2-6-6-22-14	Post-PCV13	PCV13	2013	12	Malawi	Africa	Dean Everett	<=2	Nasopharyngeal Swab	Carriage	missing	missing	Not available	Not available	not available	not available	not available	17--15--22	0.5	R	I100L present	61_62insSY	R	neg	neg	neg	tet(M)	TTTACA	TATTAT	ICESp14-ST230/tet(M)
14936_6#57	GPS_MW_BQN19D	ERR774712	GPS	19F	10879	ST230-DLV	12-375-2-10-6-22-14	Post-PCV13	PCV7	2014	3	Malawi	Africa	Dean Everett	<=2	Nasopharyngeal Swab	Carriage	N	missing	Not available	Not available	not available	not available	not available	17--1--22	1	R	I100L present	61_62insSY	R	neg	neg	mef1	tet(M)	TTTACA	TATAAT	ICESp14-ST230/tet(M)
14936_6#68	GPS_MW_BQN1DI	ERR774722	GPS	14	230	ST230	12-19-2-17-6-22-14	Post-PCV13	PCV7	2014	6	Malawi	Africa	Dean Everett	<=2	Nasopharyngeal Swab	Carriage	N	Not available	Not available	Not available	not available	not available	not available	17--46--131	2	R	I100L present	59_60insRP	R	neg	ermB1	neg	tet(S/M)	TTTACA	TATTAT	ICESp14-ST230/tet(S/M)+Omega
14936_6#69	GPS_MW_BQN1DM	ERR774723	GPS	14	230	ST230	12-19-2-17-6-22-14	Post-PCV13	PCV7	2014	6	Malawi	Africa	Dean Everett	<=2	Nasopharyngeal Swab	Carriage	missing	Not available	Not available	Not available	not available	not available	not available	17--46--131	2	R	I100L present	59_60insRP	R	neg	ermB1	neg	tet(S/M)	TTTACA	TATTAT	ICESp14-ST230/tet(S/M)+Omega
14936_6#70	GPS_MW_BQN1DU	ERR774724	GPS	14	230	ST230	12-19-2-17-6-22-14	Post-PCV13	PCV7	2014	6	Malawi	Africa	Dean Everett	<=2	Nasopharyngeal Swab	Carriage	missing	Not available	Not available	Not available	not available	not available	not available	17--46--131	2	R	I100L present	59_60insRP	R	neg	ermB1	neg	tet(S/M)	TTTACA	TATTAT	ICESp14-ST230/tet(S/M)+Omega
15378_2#14	GPS_MW_BHA4DN	ERR862272	GPS	3	700	ST230-DLV	12-11-2-6-6-22-14	Post-PCV13	PCV13	2013	6	Malawi	Africa	Dean Everett	>24<=44	Blood	Disease	missing	missing	Not available	Not available	not available	not available	not available	17--15--22	0.5	R	I100L present	61_62insSY	R	neg	neg	neg	tet(M)	TTTACA	TATTAT	ICESp14-ST230/tet(M)
15378_3#43	GPS_MW_2660	ERR862396	GPS	3	700	ST230-DLV	12-11-2-6-6-22-14	Pre-PCV	PCV13	2009	11	Malawi	Africa	Dean Everett	>2<=5	Nasopharyngeal Swab	Carriage	missing	missing	Not available	Not available	not available	not available	not available	17--15--22	0.5	R	I100L present	61_62insSY	R	neg	neg	neg	tet(M)	TTTACA	TATTAT	ICESp14-ST230/tet(M)
15378_4#16	GPS_MW_2649	ERR862464	GPS	3	700	ST230-DLV	12-11-2-6-6-22-14	Pre-PCV	PCV13	2009	11	Malawi	Africa	Dean Everett	>44<=65	Nasopharyngeal Swab	Carriage	P	missing	Not available	Not available	not available	not available	not available	17--15--22	0.5	R	I100L present	61_62insSY	R	neg	neg	neg	tet(M)	TTTACA	TATTAT	ICESp14-ST230/tet(M)
15378_4#78	GPS_MW_1858	ERR862526	GPS	3	700	ST230-DLV	12-11-2-6-6-22-14	Pre-PCV	PCV13	2009	9	Malawi	Africa	Dean Everett	>2<=5	Nasopharyngeal Swab	Carriage	missing	missing	Not available	Not available	not available	not available	not available	17--15--22	0.5	R	I100L present	61_62insSY	R	neg	neg	neg	tet(M)	TTTACA	TATTAT	ICESp14-ST230/tet(M)
15531_6#36	GPS_GM_1123	ERR870228	GPS	10A	3135	ST230-DLV	5-19-2-17-6-22-9	Post-PCV13	NVT	2014	5	The Gambia	Africa	Martin Antonio	>2<=5	Blood	Disease	missing	missing	Not available	Not available	not available	not available	not available	150--1--22	0.25	R	I100L present	61_62insSY	R	neg	neg	neg	tet(M)	TTTACA	TATTAT	ICESp14-ST230/tet(M)
15608_4#16	GPS_SI_890_P	ERR876634	GPS	19A	3772	ST230-DLV	2-19-2-17-6-22-1	Pre-PCV	PCV13	2014	4	Slovenia	Europe	Tamara Kastrin	<=2	Blood	Disease	missing	E-test	16	R	E-test	>=256	R	17--12--18	2	R	I100L absent	61_62insSY	I	neg	neg	neg	neg	-	-	ICE-neg
15682_1#94	GPS_PL_5540_11	ERR884392	GPS	19A	10917	ST230-DLV	2-19-2-10-6-22-14	Post-PCV7	PCV13	2011	8	Poland	Europe	Ewa Sadowy	>2<=5	Blood	Disease	missing	missing	Not available	Not available	Agar dilution	6	not interpretable	17--15--18	4	R	I100L present	61_62insSY	R	neg	ermB1	neg	tet(M)	TTTACA	TATTAT	ICESp14-ST230/tet(M)+Omega
15682_2#15	GPS_PL_258_12	ERR884408	GPS	19A	319	ST230-SLV	12-19-2-17-6-22-9	Post-PCV13	PCV13	2012	1	Poland	Europe	Ewa Sadowy	<=2	Blood	Disease	missing	missing	Not available	Not available	Agar dilution	6	not interpretable	10--9--13	0.5	R	I100L present	61_62insSY	R	neg	ermB1	neg	tet(M)	TTTACA	TATTAT	ICESp14-ST230/tet(M)+Omega
15682_2#23	GPS_PL_4060_12	ERR884416	GPS	19F	1087	ST230-DLV	43-19-9-17-6-22-14	Post-PCV13	PCV7	2012	5	Poland	Europe	Ewa Sadowy	<=2	Cerebrospinal fluid	Disease	missing	missing	Not available	Not available	Agar dilution	6	not interpretable	17--15--22	0.5	R	I100L present	61_62insSY	R	neg	ermB1	neg	tet(M)	TTTACA	TATTAT	ICESp14-ST230/tet(M)+Tn917
15682_2#36	GPS_PL_6120_12	ERR884429	GPS	19A	276	ST230-SLV	2-19-2-17-6-22-14	Post-PCV13	PCV13	2012	9	Poland	Europe	Ewa Sadowy	<=2	Blood	Disease	missing	missing	Not available	Not available	Agar dilution	6	not interpretable	17--39--18	2	R	I100L absent	61_62insSY	I	neg	ermB1	neg	tet(M)	TTTACA	TATTAT	ICESp14-ST230/tet(M)+Omega
15682_2#77	GPS_PL_5831_13	ERR884470	GPS	23A	10921	ST230-DLV	12-19-1-17-10-22-14	Post-PCV13	NVT	2013	11	Poland	Europe	Ewa Sadowy	<=2	Blood	Disease	missing	missing	Not available	Not available	not available	not available	not available	gps122--15--22	0.25	R	I100L absent	61_62insSY	I	neg	ermB1	neg	tet(M)	TTTACA	TATTAT	ICESp14-ST230/tet(M)+Omega
15841_2#68	GPS_ZA_carriage_SP615	ERR909012	GPS	14	230	ST230	12-19-2-17-6-22-14	Pre-PCV	PCV7	2009	6	South Africa	Africa	Anne von Gottberg	>2<=5	Nasopharyngeal Swab	Carriage	missing	E-test	8	R	not available	not available	not available	17--46--131	2	R	I100L present	59_60insRP	R	neg	ermB1	neg	tet(S/M)	TTTACA	TATTAT	ICESp14-ST230/tet(S/M)+Omega
15841_2#92	GPS_ZA_carriage_SP618	ERR909036	GPS	14	230	ST230	12-19-2-17-6-22-14	Post-PCV7	PCV7	2011	9	South Africa	Africa	Anne von Gottberg	>2<=5	Nasopharyngeal Swab	Carriage	missing	E-test	8	R	not available	not available	not available	17--46--131	2	R	I100L present	59_60insRP	R	neg	ermB1	neg	tet(S/M)	TTTACA	TATTAT	ICESp14-ST230/tet(S/M)+Omega
15841_3#48	GPS_ZA_carriage_SP755	ERR909087	GPS	14	230	ST230	12-19-2-17-6-22-14	Post-PCV7	PCV7	2011	8	South Africa	Africa	Anne von Gottberg	>5<=15	Nasopharyngeal Swab	Carriage	N	E-test	4	R	not available	not available	not available	17--46--131	2	R	I100L present	59_60insRP	R	neg	ermB1	neg	tet(S/M)	TTTACA	TATTAT	ICESp14-ST230/tet(S/M)+Omega
15873_1#90	GPS_ZA_carriage_SP499	ERR913147	GPS	3	700	ST230-DLV	12-11-2-6-6-22-14	Post-PCV7	PCV13	2011	8	South Africa	Africa	Anne von Gottberg	>15<=24	Nasopharyngeal Swab	Carriage	N	missing	Not available	Not available	not available	not available	not available	17--15--22	0.5	R	I100L present	61_62insSY	R	neg	neg	neg	tet(M)	TTTACA	TATTAT	ICESp14-ST230/tet(M)
15995_2#32	GPS_ZA_carriage_SP1038	ERR925243	GPS	3	700	ST230-DLV	12-11-2-6-6-22-14	Post-PCV13	PCV13	2013	10	South Africa	Africa	Anne von Gottberg	>5<=15	Nasopharyngeal Swab	Carriage	N	missing	Not available	Not available	not available	not available	not available	17--15--22	0.5	R	I100L present	61_62insSY	R	neg	neg	neg	tet(M)	TTTACA	TATTAT	ICESp14-ST230/tet(M)
16288_3#51	GPS_NP_0072	ERR979924	GPS	10A	3135	ST230-DLV	5-19-2-17-6-22-9	Pre-PCV	NVT	2014	6	Nepal	Asia	Rama Kandasamy	<=2	Blood	Disease	missing	missing	Not available	Not available	Disk diffusion	13	R	150--1--35	0.25	R	I100L present	61_62insSY	R	neg	neg	mef1	tet(M)	TTTACA	TATTAT	ICESp14-ST230/tet(M)
16288_3#74	GPS_NP_2037	ERR979947	GPS	7B	1553	ST230-DLV	6-5-2-17-6-22-14	Pre-PCV	NVT	2012	5	Nepal	Asia	Rama Kandasamy	<=2	Nasopharyngeal Swab	Carriage	missing	missing	Not available	Not available	Disk diffusion	12	R	17--1--22	1	R	I100L present	61_62insSY	R	neg	ermB1	neg	tet(M)	TTGACA	TATTAT	ICESp14-ST230/tet(M)+Tn917
16288_5#10	GPS_NP_4086	ERR980049	GPS	10A	11021	ST230-TLV	5-19-2-17-6-1-9	Pre-PCV	NVT	2014	6	Nepal	Asia	Rama Kandasamy	<=2	Nasopharyngeal Swab	Carriage	missing	missing	Not available	Not available	Disk diffusion	21	S	150--1--22	0.25	R	I100L present	61_62insSY	R	neg	neg	mef1	tet(M)	TTTACA	TATTAT	ICESp14-ST230/tet(M)
16288_5#36	GPS_NP_4146	ERR980075	GPS	19A	5034	ST230-SLV	12-19-2-17-6-22-5	Pre-PCV	PCV13	2014	9	Nepal	Asia	Rama Kandasamy	<=2	Nasopharyngeal Swab	Carriage	missing	missing	Not available	Not available	Disk diffusion	32	S	17--15--22	0.5	R	I100L present	61_62insSY	R	neg	neg	neg	tet(M)	TTTACA	TATTAT	ICESp14-ST230/tet(M)
16288_5#4	GPS_NP_4074	ERR980043	GPS	7B	1553	ST230-DLV	6-5-2-17-6-22-14	Pre-PCV	NVT	2014	6	Nepal	Asia	Rama Kandasamy	<=2	Nasopharyngeal Swab	Carriage	missing	missing	Not available	Not available	Disk diffusion	13	R	17--1--22	1	R	I100L present	61_62insSY	R	neg	ermB1	neg	tet(M)	TTGACA	TATTAT	ICESp14-ST230/tet(M)+Tn917
16288_5#40	GPS_NP_4161	ERR980078	GPS	10A	3135	ST230-DLV	5-19-2-17-6-22-9	Pre-PCV	NVT	2014	9	Nepal	Asia	Rama Kandasamy	<=2	Nasopharyngeal Swab	Carriage	missing	missing	Not available	Not available	Disk diffusion	20	I	150--1--22	0.25	R	I100L present	61_62insSY	R	neg	neg	mef1	tet(M)	TTTACA	TATTAT	ICESp14-ST230/tet(M)
16288_5#44	GPS_NP_4176	ERR980082	GPS	19F	1553	ST230-DLV	6-5-2-17-6-22-14	Pre-PCV	PCV7	2014	10	Nepal	Asia	Rama Kandasamy	<=2	Nasopharyngeal Swab	Carriage	missing	missing	Not available	Not available	Disk diffusion	12	R	17--1--gps231	0.5	R	I100L present	61_62insSY	R	neg	ermB1	neg	tet(M)	TTGACA	TATTAT	ICESp14-ST230/tet(M)+Tn917
16288_6#43	GPS_NP_6626	ERR980164	GPS	7B	12794	ST230-TLV	6-5-2-17-546-22-14	Pre-PCV	NVT	2014	7	Nepal	Asia	Rama Kandasamy	<=2	Nasopharyngeal Swab	Carriage	missing	missing	Not available	Not available	Disk diffusion	6	R	17--1--22	1	R	I100L present	61_62insSY	R	neg	ermB1	neg	tet(M)	TTGACA	TATTAT	ICESp14-ST230/tet(M)+Tn917
16288_6#62	GPS_NP_6790	ERR980183	GPS	10A	3135	ST230-DLV	5-19-2-17-6-22-9	Pre-PCV	NVT	2014	7	Nepal	Asia	Rama Kandasamy	<=2	Nasopharyngeal Swab	Carriage	missing	missing	Not available	Not available	Disk diffusion	18	I	150--1--22	0.25	R	I100L present	61_62insSY	R	neg	neg	mef1	tet(M)	TTTACA	TATTAT	ICESp14-ST230/tet(M)
16288_8#79	GPS_NP_7230	ERR980347	GPS	10A	11052	ST230-TLV	5-19-2-17-6-19-9	Pre-PCV	NVT	2014	9	Nepal	Asia	Rama Kandasamy	<=2	Nasopharyngeal Swab	Carriage	missing	missing	Not available	Not available	Disk diffusion	19	I	150--1--gps235	0.25	R	I100L present	61_62insSY	R	neg	neg	mef1	tet(M)	TTTACA	TATTAT	ICESp14-ST230/tet(M)
16288_8#85	GPS_NP_7243	ERR980353	GPS	10A	11052	ST230-TLV	5-19-2-17-6-19-9	Pre-PCV	NVT	2014	10	Nepal	Asia	Rama Kandasamy	<=2	Nasopharyngeal Swab	Carriage	missing	missing	Not available	Not available	Disk diffusion	16	I	150--1--gps235	0.25	R	I100L present	61_62insSY	R	neg	neg	mef1	tet(M)	TTTACA	TATTAT	ICESp14-ST230/tet(M)
17059_7#13	GPS_ZA_carriage_SP1247	ERR1065218	GPS	14	230	ST230	12-19-2-17-6-22-14	Post-PCV13	PCV7	2012	7	South Africa	Africa	Anne von Gottberg	<=2	Nasopharyngeal Swab	Carriage	P	E-test	8	R	not available	not available	not available	17--46--131	2	R	I100L present	59_60insRP	R	neg	ermB1	neg	tet(S/M)	TTTACA	TATTAT	ICESp14-ST230/tet(S/M)+Omega
17059_8#52	GPS_ZA_carriage_SP1380	ERR1065348	GPS	14	230	ST230	12-19-2-17-6-22-14	Post-PCV13	PCV7	2012	8	South Africa	Africa	Anne von Gottberg	>24<=44	Nasopharyngeal Swab	Carriage	N	nonviable	nonviable	nonviable	not available	not available	not available	17--46--131	2	R	I100L present	59_60insRP	R	neg	ermB1	neg	tet(S/M)	TTTACA	TATTAT	ICESp14-ST230/tet(S/M)+Omega
17138_4#19	GPS_ZA_carriage_SP1993	ERR1065502	GPS	14	4677	ST230-SLV	12-19-2-17-6-8-14	Post-PCV13	PCV7	2012	5	South Africa	Africa	Anne von Gottberg	<=2	Nasopharyngeal Swab	Carriage	P	nonviable	nonviable	nonviable	not available	not available	not available	17--46--131	2	R	I100L present	59_60insRP	R	neg	ermB1	neg	tet(S/M)	TTTACA	TATTAT	ICESp14-ST230/tet(S/M)+Omega
17138_4#56	GPS_ZA_carriage_SP2025	ERR1065539	GPS	14	230	ST230	12-19-2-17-6-22-14	Post-PCV7	PCV7	2010	6	South Africa	Africa	Anne von Gottberg	<=2	Nasopharyngeal Swab	Carriage	P	E-test	6	R	not available	not available	not available	17--46--131	2	R	I100L present	59_60insRP	R	neg	ermB1	neg	tet(S/M)	TTTACA	TATTAT	ICESp14-ST230/tet(S/M)+Omega
17138_4#62	GPS_ZA_carriage_SP2030	ERR1065545	GPS	14	230	ST230	12-19-2-17-6-22-14	Post-PCV7	PCV7	2010	7	South Africa	Africa	Anne von Gottberg	<=2	Nasopharyngeal Swab	Carriage	P	E-test	8	R	not available	not available	not available	17--46--131	2	R	I100L present	59_60insRP	R	neg	ermB1	neg	tet(S/M)	TTTACA	TATTAT	ICESp14-ST230/tet(S/M)+Omega
17138_4#68	GPS_ZA_carriage_SP2035	ERR1065551	GPS	14	230	ST230	12-19-2-17-6-22-14	Post-PCV7	PCV7	2010	7	South Africa	Africa	Anne von Gottberg	<=2	Nasopharyngeal Swab	Carriage	N	nonviable	nonviable	nonviable	not available	not available	not available	17--46--131	2	R	I100L present	59_60insRP	R	neg	ermB1	neg	tet(S/M)	TTTACA	TATTAT	ICESp14-ST230/tet(S/M)+Omega
17138_4#73	GPS_ZA_carriage_SP2039	ERR1065556	GPS	14	230	ST230	12-19-2-17-6-22-14	Post-PCV13	PCV7	2012	11	South Africa	Africa	Anne von Gottberg	>5<=15	Nasopharyngeal Swab	Carriage	P	E-test	4	R	not available	not available	not available	17--46--131	2	R	I100L present	59_60insRP	R	neg	ermB1	neg	tet(S/M)	TTTACA	TATTAT	ICESp14-ST230/tet(S/M)+Omega
17138_5#12	GPS_NP_4151	ERR1065586	GPS	19F	8509	ST230-TLV	257-375-2-10-6-22-14	Pre-PCV	PCV7	2014	9	Nepal	Asia	Rama Kandasamy	<=2	Nasopharyngeal Swab	Carriage	missing	missing	Not available	Not available	Disk diffusion	22	S	17--1--22	1	R	I100L present	61_62insSY	R	neg	neg	mef1	tet(M)	TTTACA	TATAAT	ICESp14-ST230/tet(M)
17138_5#64	GPS_NP_7128	ERR1065638	GPS	7B	1553	ST230-DLV	6-5-2-17-6-22-14	Pre-PCV	NVT	2014	9	Nepal	Asia	Rama Kandasamy	<=2	Nasopharyngeal Swab	Carriage	missing	missing	Not available	Not available	Disk diffusion	6	R	17--1--22	1	R	I100L present	61_62insSY	R	neg	ermB1	neg	tet(M)	TTGACA	TATTAT	ICESp14-ST230/tet(M)+Tn917
17150_4#23	GPS_ZA_carriage_SP1539	ERR1065662	GPS	14	6227	ST230-SLV	12-19-2-17-6-20-14	Post-PCV7	PCV7	2010	6	South Africa	Africa	Anne von Gottberg	<=2	Nasopharyngeal Swab	Carriage	P	E-test	8	R	not available	not available	not available	17--46--131	2	R	I100L absent	59_60insRP	I	neg	ermB1	neg	tet(S/M)	TTTACA	TATTAT	ICESp14-ST230/tet(S/M)+Omega
17150_4#60	GPS_ZA_carriage_SP1576	ERR1065699	GPS	14	230	ST230	12-19-2-17-6-22-14	Post-PCV7	PCV7	2010	7	South Africa	Africa	Anne von Gottberg	<=2	Nasopharyngeal Swab	Carriage	P	E-test	6	R	not available	not available	not available	17--46--131	2	R	I100L present	59_60insRP	R	neg	ermB1	neg	tet(S/M)	TTTACA	TATTAT	ICESp14-ST230/tet(S/M)+Omega
17150_4#65	GPS_ZA_carriage_SP1581	ERR1065704	GPS	14	230	ST230	12-19-2-17-6-22-14	Post-PCV7	PCV7	2010	6	South Africa	Africa	Anne von Gottberg	<=2	Nasopharyngeal Swab	Carriage	P	E-test	4	R	not available	not available	not available	17--46--131	2	R	I100L present	59_60insRP	R	neg	ermB1	neg	tet(S/M)	TTTACA	TATTAT	ICESp14-ST230/tet(S/M)+Omega
17150_5#47	GPS_ZA_2791	ERR1065780	GPS	14	230	ST230	12-19-2-17-6-22-14	Post-PCV13	PCV7	2014	2	South Africa	Africa	Anne von Gottberg	<=2	Blood	Disease	missing	Broth dilution	>8	R	Broth dilution	32	R	17--46--131	2	R	I100L present	59_60insRP	R	neg	ermB1	neg	tet(S/M)	TTTACA	TATTAT	ICESp14-ST230/tet(S/M)+Omega
17150_5#79	GPS_ZA_2801	ERR1065812	GPS	14	230	ST230	12-19-2-17-6-22-14	Post-PCV13	PCV7	2014	2	South Africa	Africa	Anne von Gottberg	<=2	Blood	Disease	missing	Broth dilution	>8	R	Broth dilution	32	R	17--46--131	2	R	I100L present	59_60insRP	R	neg	ermB1	neg	tet(S/M)	TTTACA	TATTAT	ICESp14-ST230/tet(S/M)+Omega
17150_5#82	GPS_ZA_carriage_SP1858	ERR1065815	GPS	14	230	ST230	12-19-2-17-6-22-14	Post-PCV7	PCV7	2010	5	South Africa	Africa	Anne von Gottberg	<=2	Nasopharyngeal Swab	Carriage	N	E-test	8	R	not available	not available	not available	17--46--131	2	R	I100L present	59_60insRP	R	neg	ermB1	neg	tet(S/M)	TTTACA	TATTAT	ICESp14-ST230/tet(S/M)+Omega
17150_6#27	GPS_ZA_2999	ERR1065853	GPS	24	11100	ST230-TLV	7-19-2-17-9-22-60	Post-PCV13	NVT	2014	9	South Africa	Africa	Anne von Gottberg	<=2	Blood	Disease	missing	Broth dilution	1	S	Broth dilution	0.06	S	2--103--0	0.06	S	I100L absent	no indel	S	neg	neg	neg	neg	-	-	ICE-neg
17150_6#75	GPS_ZA_3033	ERR1065901	GPS	23A	11106	ST230-SLV	12-19-2-17-6-4-14	Post-PCV13	NVT	2014	9	South Africa	Africa	Anne von Gottberg	<=2	Blood	Disease	N	Broth dilution	4	R	Broth dilution	32	R	17--46--131	2	R	I100L present	59_60insRP	R	neg	ermB1	neg	tet(S/M)	TTTACA	TATTAT	ICESp14-ST230/tet(S/M)+Omega
17175_4#14	GPS_ZA_carriage_SP1439	ERR1065933	GPS	23A	11106	ST230-SLV	12-19-2-17-6-4-14	Post-PCV13	NVT	2012	11	South Africa	Africa	Anne von Gottberg	<=2	Nasopharyngeal Swab	Carriage	N	E-test	4	R	not available	not available	not available	17--46--131	2	R	I100L present	59_60insRP	R	neg	ermB1	neg	tet(S/M)	TTTACA	TATTAT	ICESp14-ST230/tet(S/M)+Omega
17175_5#40	GPS_ZA_carriage_SP1652	ERR1066052	GPS	14	5034	ST230-SLV	12-19-2-17-6-22-5	Post-PCV7	PCV7	2010	8	South Africa	Africa	Anne von Gottberg	>2<=5	Nasopharyngeal Swab	Carriage	N	nonviable	nonviable	nonviable	not available	not available	not available	17--gps22--131	2	R	I100L present	59_60insRP	R	neg	ermB1	neg	tet(S/M)	TTTACA	TATTAT	ICESp14-ST230/tet(S/M)+Omega
17175_5#66	GPS_ZA_carriage_SP1678	ERR1066078	GPS	14	230	ST230	12-19-2-17-6-22-14	Post-PCV7	PCV7	2010	8	South Africa	Africa	Anne von Gottberg	>2<=5	Nasopharyngeal Swab	Carriage	P	E-test	8	R	not available	not available	not available	17--46--131	2	R	I100L present	59_60insRP	R	neg	ermB1	neg	tet(S/M)	TTTACA	TATTAT	ICESp14-ST230/tet(S/M)+Omega
17175_5#9	GPS_ZA_carriage_SP1619	ERR1066021	GPS	14	230	ST230	12-19-2-17-6-22-14	Post-PCV7	PCV7	2010	6	South Africa	Africa	Anne von Gottberg	>2<=5	Nasopharyngeal Swab	Carriage	N	nonviable	nonviable	nonviable	not available	not available	not available	17--46--131	2	R	I100L present	59_60insRP	R	neg	ermB1	neg	tet(S/M)	TTTACA	TATTAT	ICESp14-ST230/tet(S/M)+Omega
17175_6#61	GPS_ZA_carriage_SP1764	ERR1066163	GPS	14	230	ST230	12-19-2-17-6-22-14	Post-PCV7	PCV7	2010	9	South Africa	Africa	Anne von Gottberg	<=2	Nasopharyngeal Swab	Carriage	N	E-test	6	R	not available	not available	not available	17--46--131	2	R	I100L present	59_60insRP	R	neg	ermB1	neg	tet(S/M)	TTTACA	TATTAT	ICESp14-ST230/tet(S/M)+Omega
17175_6#67	GPS_ZA_carriage_SP1772	ERR1066169	GPS	14	230	ST230	12-19-2-17-6-22-14	Post-PCV7	PCV7	2010	9	South Africa	Africa	Anne von Gottberg	>24<=44	Nasopharyngeal Swab	Carriage	N	E-test	4	R	not available	not available	not available	17--46--131	2	R	I100L present	59_60insRP	R	neg	ermB1	neg	tet(S/M)	TTTACA	TATTAT	ICESp14-ST230/tet(S/M)+Omega
17175_8#24	GPS_ZA_2906	ERR1066308	GPS	10A	12498	ST230-TLV	5-19-484-17-6-22-9	Post-PCV13	NVT	2014	5	South Africa	Africa	Anne von Gottberg	<=2	Cerebrospinal fluid	Disease	N	Broth dilution	>8	R	Broth dilution	0.06	S	150--1--22	0.25	R	I100L present	61_62insSY	R	neg	neg	neg	tet(M)	TTTACA	TATTAT	ICESp14-ST230/tet(M)
17794_7#119	GPS_GM_1949	ERR1191941	GPS	3	700	ST230-DLV	12-11-2-6-6-22-14	Pre-PCV	PCV13	2009	11	The Gambia	Africa	Martin Antonio	<=2	Nasopharyngeal Swab	Carriage	missing	missing	Not available	Not available	not available	not available	not available	17--15--22	0.5	R	I100L present	61_62insSY	R	neg	neg	neg	tet(M)	TTTACA	TATTAT	ICESp14-ST230/tet(M)
17794_7#20	GPS_GM_2082	ERR1191842	GPS	3	700	ST230-DLV	12-11-2-6-6-22-14	Post-PCV7	PCV13	2010	9	The Gambia	Africa	Martin Antonio	>24<=44	Nasopharyngeal Swab	Carriage	missing	missing	Not available	Not available	not available	not available	not available	17--15--22	0.5	R	I100L present	61_62insSY	R	neg	neg	neg	tet(M)	TTTACA	TATTAT	ICESp14-ST230/tet(M)
17794_7#58	GPS_MA_287	ERR1191880	GPS	19A	2013	ST230-DLV	12-19-36-17-6-20-14	Pre-PCV	PCV13	2009	12	Morocco	Africa	Mohamed Benbachir	<=2	Cerebrospinal fluid	Disease	N	missing	Not available	Not available	not available	not available	not available	17--gps145--gps249	0.5	R	I100L present	61_62insSY	R	neg	neg	neg	tet(M)	TTTACA	TATTAT	ICESp19A-ST2013
17794_7#62	GPS_MA_12	ERR1191884	GPS	19A	2013	ST230-DLV	12-19-36-17-6-20-14	Pre-PCV	PCV13	2007	2	Morocco	Africa	Mohamed Benbachir	<=2	Unkown	missing	N	missing	Not available	Not available	not available	not available	not available	17--gps145--gps249	0.5	R	I100L present	61_62insSY	R	neg	neg	neg	tet(M)	TTTACA	TATTAT	ICESp19A-ST2013
17794_7#71	GPS_MW_BQN1J6	ERR1191893	GPS	14	230	ST230	12-19-2-17-6-22-14	Post-PCV13	PCV7	2014	10	Malawi	Africa	Dean Everett	<=2	Nasopharyngeal Swab	Carriage	N	Not available	Not available	Not available	not available	not available	not available	17--46--131	2	R	I100L present	59_60insRP	R	neg	ermB1	neg	tet(S/M)	TTTACA	TATTAT	ICESp14-ST230/tet(S/M)+Omega
17794_8#139	GPS_MA_229	ERR1192150	GPS	24	230	ST230	12-19-2-17-6-22-14	Post-PCV10	NVT	2014	2	Morocco	Africa	Mohamed Benbachir	<=2	Cerebrospinal fluid	Disease	N	missing	Not available	Not available	not available	not available	not available	17--15--22	0.5	R	I100L absent	61_62insSY	I	neg	ermB1	neg	tet(M)	TTTACA	TATTAT	ICESp14-ST230/tet(M)+Omega
17794_8#140	GPS_MA_197	ERR1192151	GPS	19A	2013	ST230-DLV	12-19-36-17-6-20-14	Pre-PCV	PCV13	2009	3	Morocco	Africa	Mohamed Benbachir	<=2	Unkown	Disease	N	missing	Not available	Not available	not available	not available	not available	17--gps145--gps249	0.5	R	I100L present	61_62insSY	R	neg	neg	neg	tet(M)	TTTACA	TATTAT	ICESp19A-ST2013
17794_8#156	GPS_MA_134	ERR1192167	GPS	24	230	ST230	12-19-2-17-6-22-14	Pre-PCV	NVT	2008	5	Morocco	Africa	Mohamed Benbachir	<=2	Cerebrospinal fluid	Disease	N	missing	Not available	Not available	not available	not available	not available	17--15--22	0.5	R	I100L absent	61_62insSY	I	neg	ermB1	neg	tet(M)	TTTACA	TATTAT	ICESp14-ST230/tet(M)+Omega
17794_8#158	GPS_MA_160	ERR1192169	GPS	24	6227	ST230-SLV	12-19-2-17-6-20-14	Pre-PCV	NVT	2008	10	Morocco	Africa	Mohamed Benbachir	<=2	Cerebrospinal fluid	Disease	N	missing	Not available	Not available	not available	not available	not available	17--15--22	0.5	R	I100L absent	61_62insSY	I	neg	ermB1	neg	tet(M)	TTTACA	TATTAT	ICESp14-ST230/tet(M)+Omega
17870_7#129	GPS_MW_1312	ERR1202199	GPS	3	700	ST230-DLV	12-11-2-6-6-22-14	Pre-PCV	PCV13	2009	7	Malawi	Africa	Dean Everett	<=2	Nasopharyngeal Swab	Carriage	missing	missing	Not available	Not available	not available	not available	not available	17--15--22	0.5	R	I100L present	61_62insSY	R	neg	neg	neg	tet(M)	TTTACA	TATTAT	ICESp14-ST230/tet(M)
17870_7#49	GPS_MW_BQN1K3	ERR1202119	GPS	3	700	ST230-DLV	12-11-2-6-6-22-14	Post-PCV13	PCV13	2014	10	Malawi	Africa	Dean Everett	<=2	Nasopharyngeal Swab	Carriage	P	missing	Not available	Not available	not available	not available	not available	17--15--22	0.5	R	I100L present	61_62insSY	R	neg	neg	neg	tet(M)	TTTACA	TATTAT	ICESp14-ST230/tet(M)
17870_7#56	GPS_MW_BQN1PR	ERR1202126	GPS	19F	10879	ST230-DLV	12-375-2-10-6-22-14	Post-PCV13	PCV7	2014	11	Malawi	Africa	Dean Everett	<=2	Nasopharyngeal Swab	Carriage	N	missing	Not available	Not available	not available	not available	not available	17--1--22	1	R	I100L present	61_62insSY	R	neg	neg	mef1	tet(M)	TTTACA	TATAAT	ICESp14-ST230/tet(M)
17870_8#109	GPS_MW_C7262	ERR1202369	GPS	19F	12684	ST230-DLV	12-19-28-17-6-1-14	Pre-PCV	PCV7	2003	7	Malawi	Africa	Dean Everett	>2<=5	Cerebrospinal fluid	Disease	missing	missing	Not available	Not available	not available	not available	not available	17--15--22	0.5	R	I100L absent	61_62insSY	I	neg	neg	neg	tet(M)	TTTACA	TATTAT	ICESp14-ST230/tet(M)
17870_8#133	GPS_MW_BHA40S_R1	ERR1202393	GPS	3	700	ST230-DLV	12-11-2-6-6-22-14	Post-PCV13	PCV13	2013	7	Malawi	Africa	Dean Everett	>24<=44	Blood	Disease	missing	missing	Not available	Not available	not available	not available	not available	17--15--22	0.5	R	I100L present	61_62insSY	R	neg	neg	neg	tet(M)	TTTACA	TATTAT	ICESp14-ST230/tet(M)
17870_8#138	GPS_MW_1037993_R1	ERR1202398	GPS	3	700	ST230-DLV	12-11-2-6-6-22-14	Post-PCV13	PCV13	2012	8	Malawi	Africa	Dean Everett	>44<=65	Blood	Disease	missing	missing	Not available	Not available	not available	not available	not available	17--15--22	0.5	R	I100L present	61_62insSY	R	neg	neg	neg	tet(M)	TTTACA	TATTAT	ICESp14-ST230/tet(M)
17870_8#148	GPS_MW_BIP134_R1	ERR1202408	GPS	3	700	ST230-DLV	12-11-2-6-6-22-14	Post-PCV13	PCV13	2012	8	Malawi	Africa	Dean Everett	>44<=65	Cerebrospinal fluid	Disease	missing	missing	Not available	Not available	not available	not available	not available	17--15--22	0.5	R	I100L present	61_62insSY	R	neg	neg	neg	tet(M)	TTTACA	TATTAT	ICESp14-ST230/tet(M)
17870_8#165	GPS_MW_BIP1C2_R1	ERR1202425	GPS	3	700	ST230-DLV	12-11-2-6-6-22-14	Post-PCV13	PCV13	2013	4	Malawi	Africa	Dean Everett	>24<=44	Blood	Disease	missing	missing	Not available	Not available	not available	not available	not available	17--15--22	0.5	R	I100L present	61_62insSY	R	neg	neg	neg	tet(M)	TTTACA	TATTAT	ICESp14-ST230/tet(M)
17870_8#71	GPS_MW_1016979	ERR1202331	GPS	3	700	ST230-DLV	12-11-2-6-6-22-14	Post-PCV7	PCV13	2011	6	Malawi	Africa	Dean Everett	>2<=5	Cerebrospinal fluid	Disease	missing	missing	Not available	Not available	not available	not available	not available	17--15--22	0.5	R	I100L present	61_62insSY	R	neg	neg	neg	tet(M)	TTTACA	TATTAT	ICESp14-ST230/tet(M)
17966_5#20	GPS_MW_BQN1UX	ERR1202470	GPS	3	700	ST230-DLV	12-11-2-6-6-22-14	Post-PCV13	PCV13	2015	4	Malawi	Africa	Dean Everett	<=2	Nasopharyngeal Swab	Carriage	N	missing	Not available	Not available	not available	not available	not available	17--15--22	0.5	R	I100L present	61_62insSY	R	neg	neg	neg	tet(M)	TTTACA	TATTAT	ICESp14-ST230/tet(M)
18090_1#100	GPS_US_PATH417	ERR1214420	GPS	14	2037	ST230-SLV	12-19-2-17-17-22-14	No universal introduction of PCV	PCV7	2003	missing	Egypt	Asia	Lesley McGee	<=2	Cerebrospinal fluid	Disease	missing	Broth dilution	8	R	Broth dilution	>32	R	147--15--22	0.25	R	I100L absent	61_62insSY	I	neg	ermB1	neg	tet(M)	TTTACA	TATTAT	ICESp14-ST230/tet(M)+Omega
18090_1#112	GPS_US_PATH3999	ERR1214432	GPS	19A	6353	ST230-SLV	12-19-2-17-6-22-6	Post-PCV7	PCV13	2009	missing	Qatar	Asia	Lesley McGee	>44<=65	Blood	Disease	missing	Broth dilution	8	R	Broth dilution	0.06	S	17--15--gps270	0.5	R	I100L present	61_62insSY	R	neg	neg	neg	tet(M)	TTTACA	TATTAT	ICESp14-ST230/tet(M)
18090_1#135	GPS_US_PATH4045	ERR1214455	GPS	24	230	ST230	12-19-2-17-6-22-14	Post-PCV7	NVT	2010	missing	Qatar	Asia	Lesley McGee	>44<=65	Blood	Disease	missing	Broth dilution	8	R	Broth dilution	>32	R	17--15--22	0.5	R	I100L absent	61_62insSY	I	neg	ermB1	neg	tet(M)	TTTACA	TATTAT	ICESp14-ST230/tet(M)+Omega
18090_1#144	GPS_US_PATH4086	ERR1214464	GPS	19A	2013	ST230-DLV	12-19-36-17-6-20-14	Post-PCV7	PCV13	2010	missing	Qatar	Asia	Lesley McGee	>2<=5	Pleural Fluid	Disease	missing	Broth dilution	8	R	Broth dilution	0.06	S	17--15--gps249	0.5	R	I100L present	61_62insSY	R	neg	neg	neg	tet(M)	TTTACA	TATTAT	ICESp19A-ST2013
18090_1#84	GPS_US_PATH396	ERR1214404	GPS	19A	2013	ST230-DLV	12-19-36-17-6-20-14	No universal introduction of PCV	PCV13	2000	missing	Egypt	Asia	Lesley McGee	>5<=15	Cerebrospinal fluid	Disease	missing	missing	Not available	Not available	not available	not available	not available	17--15--gps249	0.5	R	I100L present	61_62insSY	R	neg	neg	neg	tet(M)	TTTACA	TATTAT	ICESp19A-ST2013
18456_1#96	GPS_MW_D2715	ERR1288905	GPS	23F	1047	ST230-SLV	8-19-2-17-6-22-14	Pre-PCV	NVT	1999	8	Malawi	Africa	Dean Everett	<=2	Blood	Disease	missing	missing	Not available	Not available	not available	not available	not available	17--15--gps276	0.5	R	I100L present	61_62insSY	R	cat1	neg	neg	tet(M)	TTGACA	TATTAT	ICESp14-ST230/tet(M)
18623_5#46	GPS_MA_115	ERR1333961	GPS	19A	2013	ST230-DLV	12-19-36-17-6-20-14	Pre-PCV	PCV13	2008	2	Morocco	Africa	Mohamed Benbachir	<=2	Cerebrospinal fluid	Disease	N	missing	Not available	Not available	not available	not available	not available	17--gps145--gps249	0.5	R	I100L present	61_62insSY	R	neg	neg	neg	neg	-	-	ICE-neg
19084_7#106	GPS_US_PATH2882_R1	ERR1422435	GPS	19A	276	ST230-SLV	2-19-2-17-6-22-14	Pre-PCV	PCV13	2008	missing	Peru	South America	Lesley McGee	>5<=15	Nasopharyngeal Swab	Carriage	missing	missing	Not available	Not available	Disk diffusion	6	R	17--15--18	4	R	I100L present	61_62insSY	R	neg	ermB1	neg	tet(M)	TTTACA	TATTAT	ICESp14-ST230/tet(M)+Omega
19084_7#44	GPS_US_PATH6887	ERR1422373	GPS	17F	8812	ST230-TLV	2-19-2-17-15-22-8	Post-PCV13	NVT	2012	missing	Qatar	Asia	Lesley McGee	<=2	Blood	Disease	missing	missing	Not available	Not available	not available	not available	not available	79--1--194	0.12	R	I100L absent	no indel	S	neg	neg	neg	tet(M)	TTTACA	TATCAT	ICESp17F-ST8812
19084_8#133	GPS_US_2010216336_R1	ERR1422646	GPS	19A	230	ST230	12-19-2-17-6-22-14	Post-PCV7	PCV13	2009	12	USA	North America	Lesley McGee	<=2	Blood	Disease	missing	Broth dilution	8	R	Broth dilution	0.06	S	17--15--22	0.5	R	I100L present	61_62insSY	R	neg	neg	neg	tet(M)	TTTACA	TATTAT	ICESp14-ST230/tet(M)
19084_8#85	GPS_US_PATH3549_R1	ERR1422598	GPS	19A	276	ST230-SLV	2-19-2-17-6-22-14	Pre-PCV	PCV13	2008	missing	Peru	South America	Lesley McGee	>15<=24	Nasopharyngeal Swab	Carriage	missing	missing	Not available	Not available	Disk diffusion	6	R	17--15--18	4	R	I100L absent	61_62insSY	I	neg	ermB1	neg	tet(M)	TTTACA	TATTAT	ICESp14-ST230/tet(M)+Omega
19341_2#50	GPS_MW_BHB56K	ERR1453517	GPS	3	700	ST230-DLV	12-11-2-6-6-22-14	Post-PCV13	PCV13	2015	2	Malawi	Africa	Dean Everett	>15<=24	Cerebrospinal fluid	Disease	missing	missing	Not available	Not available	not available	not available	not available	17--15--22	0.5	R	I100L present	61_62insSY	R	neg	neg	neg	tet(M)	TTTACA	TATTAT	ICESp14-ST230/tet(M)
20287_5#129	GPS_MW_D38934	ERR1638463	GPS	3	700	ST230-DLV	12-11-2-6-6-22-14	Pre-PCV	PCV13	2006	7	Malawi	Africa	Dean Everett	<=2	Blood	Disease	missing	missing	Not available	Not available	not available	not available	not available	17--15--22	0.5	R	I100L present	61_62insSY	R	neg	neg	neg	tet(M)	TTTACA	TATTAT	ICESp14-ST230/tet(M)
20925_3#104	GPS_IN_PN26	ERR1756489	GPS	19A	12474	ST230-TLV	12-19-8-83-6-146-14	Pre-PCV	PCV13	2010	11	India	Asia	Ravi Kumar	>2<=5	Blood	Disease	missing	missing	Not available	Not available	not available	not available	not available	17--15--gps320	0.5	R	I100L absent	61_62insSY	I	neg	neg	mef1	tet(M)	TTGACA	TATTAT	ICESp14-ST230/tet(M)
20925_3#45	GPS_IN_P80	ERR1756430	GPS	10A	3135	ST230-DLV	5-19-2-17-6-22-9	Pre-PCV	NVT	2015	11	India	Asia	Ravi Kumar	<=2	Unkown	Disease	missing	missing	Not available	Not available	not available	not available	not available	150--1--22	0.25	R	I100L present	61_62insSY	R	neg	neg	mef1	tet(M)	TTTACA	TATTAT	ICESp14-ST230/tet(M)
20925_3#49	GPS_IN_P31	ERR1756434	GPS	19A	12474	ST230-TLV	12-19-8-83-6-146-14	Pre-PCV	PCV13	2014	7	India	Asia	Ravi Kumar	<=2	Blood	Disease	missing	missing	Not available	Not available	not available	not available	not available	17--15--gps320	0.5	R	I100L absent	61_62insSY	I	neg	neg	mef1	tet(M)	TTGACA	TATTAT	ICESp14-ST230/tet(M)
20925_3#57	GPS_IN_P32	ERR1756442	GPS	19A	12474	ST230-TLV	12-19-8-83-6-146-14	Pre-PCV	PCV13	2014	7	India	Asia	Ravi Kumar	>2<=5	Pleural Fluid	Disease	missing	missing	Not available	Not available	not available	not available	not available	17--15--gps320	0.5	R	I100L absent	61_62insSY	I	neg	neg	mef1	tet(M)	TTGACA	TATTAT	ICESp14-ST230/tet(M)
20925_3#65	GPS_IN_P33	ERR1756450	GPS	7B	1553	ST230-DLV	6-5-2-17-6-22-14	Pre-PCV	NVT	2014	8	India	Asia	Ravi Kumar	>2<=5	Blood	Disease	missing	missing	Not available	Not available	not available	not available	not available	17--1--22	1	R	I100L present	61_62insSY	R	neg	ermB1	neg	tet(M)	TTGACA	TATTAT	ICESp14-ST230/tet(M)+Tn917
20925_3#73	GPS_IN_P34	ERR1756458	GPS	10A	12499	ST230-TLV	5-19-6-17-6-22-9	Pre-PCV	NVT	2014	1	India	Asia	Ravi Kumar	>2<=5	Blood	Disease	missing	missing	Not available	Not available	not available	not available	not available	150--4--22	0.12	R	I100L present	61_62insSY	R	neg	neg	mef1	tet(M)	TTTACA	TATTAT	ICESp14-ST230/tet(M)
20925_3#76	GPS_IN_P72	ERR1756461	GPS	19F	12819	ST230-TLV	12-375-2-10-6-764-14	Pre-PCV	PCV7	2015	9	India	Asia	Ravi Kumar	<=2	Eye discharge	Disease	missing	missing	Not available	Not available	not available	not available	not available	17--1--53	0.12	R	I100L present	61_62insSY	R	neg	neg	mef1	tet(M)	TTTACA	TATAAT	ICESp14-ST230/tet(M)
20925_3#79	GPS_IN_PN15	ERR1756464	GPS	14	230	ST230	12-19-2-17-6-22-14	Pre-PCV	PCV7	2010	5	India	Asia	Ravi Kumar	<=2	Blood	Disease	missing	missing	Not available	Not available	not available	not available	not available	17--46--8	2	R	I100L present	61_62insSY	R	neg	neg	mef1	tet(M)	TTGACA	TATTAT	ICESp14-ST230/tet(M)
20925_3#84	GPS_IN_P73	ERR1756469	GPS	19F	12819	ST230-TLV	12-375-2-10-6-764-14	Pre-PCV	PCV7	2015	9	India	Asia	Ravi Kumar	<=2	Cerebrospinal fluid	Disease	missing	missing	Not available	Not available	not available	not available	not available	17--1--53	0.12	R	I100L present	61_62insSY	R	neg	neg	mef1	tet(M)	TTTACA	TATAAT	ICESp14-ST230/tet(M)
20925_3#99	GPS_IN_PN21	ERR1756484	GPS	19A	12474	ST230-TLV	12-19-8-83-6-146-14	Pre-PCV	PCV13	2010	7	India	Asia	Ravi Kumar	<=2	Blood	Disease	missing	missing	Not available	Not available	not available	not available	not available	17--15--gps320	0.5	R	I100L absent	61_62insSY	I	neg	neg	mef1	tet(M)	TTGACA	TATTAT	ICESp14-ST230/tet(M)
21053_8#175	GPS_RU_69	ERR1788186	GPS	19F	230	ST230	12-19-2-17-6-22-14	Pre-PCV	PCV7	2012	10	Russian Federation	Europe	Elena Voropaeva	<=2	Cerebrospinal fluid	Disease	missing	missing	Not available	Not available	Disk diffusion	32	S	17--15--gps307	0.5	R	I100L present	61_62insSY	R	neg	neg	neg	tet(M)	TTTACA	TATTAT	ICESp14-ST230/tet(M)
21053_8#176	GPS_RU_72	ERR1788187	GPS	19F	230	ST230	12-19-2-17-6-22-14	Pre-PCV	PCV7	2012	10	Russian Federation	Europe	Elena Voropaeva	>2<=5	Cerebrospinal fluid	Disease	missing	missing	Not available	Not available	Disk diffusion	41	S	17--15--gps307	0.5	R	I100L present	61_62insSY	R	neg	neg	neg	tet(M)	TTTACA	TATTAT	ICESp14-ST230/tet(M)
21127_1#123	GPS_BY_469	ERR1788321	GPS	19A	276	ST230-SLV	2-19-2-17-6-22-14	Post-PCV10	PCV13	2015	5	Belarus	Europe	Leonid Titov	>2<=5	Pleural Fluid	Disease	missing	Broth dilution	16	R	Broth dilution	>=1	R	17--39--gps309	2	R	I100L absent	61_62insSY	I	neg	ermB1	neg	tet(M)	TTTACA	TATTAT	ICESp14-ST230/tet(M)+Omega
21127_1#14	GPS_RU_939	ERR1788213	GPS	19F	276	ST230-SLV	2-19-2-17-6-22-14	Pre-PCV	PCV7	2013	4	Russian Federation	Europe	Elena Voropaeva	>2<=5	Nasopharyngeal Swab	Carriage	missing	missing	Not available	Not available	Disk diffusion	26	S	17--15--22	0.5	R	I100L present	61_62insSY	R	neg	neg	neg	tet(M)	TTTACA	TATTAT	ICESp14-ST230/tet(M)
21127_1#84	GPS_BY_275	ERR1788282	GPS	19A	276	ST230-SLV	2-19-2-17-6-22-14	Pre-PCV	PCV13	2014	3	Belarus	Europe	Leonid Titov	<=2	Middle ear fluid	Disease	missing	missing	Not available	Not available	not available	not available	not available	17--15--18	4	R	I100L absent	61_62insSY	I	neg	ermB1	neg	tet(M)	TTTACA	TATTAT	ICESp14-ST230/tet(M)+Omega
21127_2#94	GPS_BR_0869_08	ERR1788479	GPS	19A	276	ST230-SLV	2-19-2-17-6-22-14	Pre-PCV	PCV13	2008	10	Brazil	South America	Maria-Christina Brandileone	>44<=65	Blood	Disease	missing	missing	Not available	Not available	BROTH DILUTION	>8	R	17--15--18	4	R	I100L absent	61_62insSY	I	neg	ermB1	neg	tet(M)	TTTACA	TATTAT	ICESp14-ST230/tet(M)+Omega
21999_8#52	GPS_BR_0460_13	pending	GPS	19A	276	ST230-SLV	2-19-2-17-6-22-14	Post-PCV10	PCV13	2013	5	Brazil	South America	Maria-Christina Brandileone	>2<=5	Pleural Fluid	Disease	missing	missing	Not available	Not available	BROTH DILUTION	>8	R	17--15--18	4	R	I100L absent	61_62insSY	I	neg	ermB1	neg	tet(M)	TTTACA	TATTAT	ICESp14-ST230/tet(M)+Omega
21999_8#96	GPS_BR_0861_13	pending	GPS	19A	276	ST230-SLV	2-19-2-17-6-22-14	Post-PCV10	PCV13	2013	9	Brazil	South America	Maria-Christina Brandileone	<=2	Blood	Disease	missing	missing	Not available	Not available	BROTH DILUTION	>8	R	17--15--18	4	R	I100L absent	61_62insSY	I	neg	ermB1	neg	tet(M)	TTTACA	TATTAT	ICESp14-ST230/tet(M)+Omega
9716_7#16	4512638_3527622_2410	ERR311079	GPS	3	700	ST230-DLV	12-11-2-6-6-22-14	Pre-PCV	PCV13	2009	11	Malawi	Africa	Dean Everett	>24<=44	Nasopharyngeal Swab	Carriage	N	missing	Not available	Not available	not available	not available	not available	17--15--22	0.5	R	I100L present	61_62insSY	R	neg	neg	neg	tet(M)	TTTACA	TATTAT	ICESp14-ST230/tet(M)
9716_7#39	5480690_3323335_643	ERR311102	GPS	3	700	ST230-DLV	12-11-2-6-6-22-14	Pre-PCV	PCV13	2009	4	Malawi	Africa	Dean Everett	>2<=5	Nasopharyngeal Swab	Carriage	missing	missing	Not available	Not available	not available	not available	not available	17--15--22	0.5	R	I100L present	61_62insSY	R	neg	neg	neg	tet(M)	TTTACA	TATTAT	ICESp14-ST230/tet(M)
9789_2#43	A60311	ERR316614	GPS	3	700	ST230-DLV	12-11-2-6-6-22-14	Pre-PCV	PCV13	2010	10	Malawi	Africa	Dean Everett	>44<=65	Blood	Disease	missing	missing	Not available	Not available	Not available	Not available	Not available	17--15--22	0.5	R	I100L present	61_62insSY	R	neg	neg	neg	tet(M)	TTTACA	TATTAT	ICESp14-ST230/tet(M)
9789_2#81	A57264	ERR316652	GPS	3	700	ST230-DLV	12-11-2-6-6-22-14	Pre-PCV	PCV13	2009	12	Malawi	Africa	Dean Everett	>24<=44	Blood	Disease	missing	missing	Not available	Not available	Not available	Not available	Not available	17--15--22	0.5	R	I100L present	61_62insSY	R	neg	neg	neg	tet(M)	TTTACA	TATTAT	ICESp14-ST230/tet(M)
9789_3#57	5550266_3323297_645	ERR316719	GPS	3	700	ST230-DLV	12-11-2-6-6-22-14	Pre-PCV	PCV13	2009	4	Malawi	Africa	Dean Everett	<=2	Nasopharyngeal Swab	Carriage	N	missing	Not available	Not available	not available	not available	not available	17--15--22	0.5	R	I100L present	61_62insSY	R	neg	neg	neg	tet(M)	TTTACA	TATTAT	ICESp14-ST230/tet(M)
9789_4#80	4504506_3620548_3637	ERR316833	GPS	3	700	ST230-DLV	12-11-2-6-6-22-14	Pre-PCV	PCV13	2010	3	Malawi	Africa	Dean Everett	>15<=24	Nasopharyngeal Swab	Carriage	N	missing	Not available	Not available	not available	not available	not available	17--15--22	0.5	R	I100L present	61_62insSY	R	neg	neg	neg	tet(M)	TTTACA	TATTAT	ICESp14-ST230/tet(M)
9789_5#49	5394208_3550795_2729	ERR316893	GPS	3	700	ST230-DLV	12-11-2-6-6-22-14	Pre-PCV	PCV13	2009	11	Malawi	Africa	Dean Everett	>5<=15	Nasopharyngeal Swab	Carriage	missing	missing	Not available	Not available	not available	not available	not available	17--15--22	0.5	R	I100L present	61_62insSY	R	neg	neg	neg	tet(M)	TTTACA	TATTAT	ICESp14-ST230/tet(M)
21242_2#137	GPS_BR_0186_12	ERR1795468	GPS	14	156	CC156	7-11-10-1-6-8-1	Post-PCV10	PCV7	2012	3	Brazil	South America	Maria-Christina Brandileone	>2<=5	Cerebrospinal fluid	Disease	missing	E-test	64	R	BROTH DILUTION	0.06	S	45--12--63	4	R	I100L present	60_61insR	R	neg	neg	neg	tet(S/M)	TTTACA	TATTAT	ICESp14-ST156
20957_7#125	GPS_BD_10710	ERR1764050	GPS	19A	12473	ST230-DLV	12-19-2-17-17-22-5	Pre-PCV	PCV13	2009	6	Bangladesh	Asia	Samir Saha	<=2	Blood	Disease	missing	missing	Not available	Not available	not available	not available	not available	17--15--22	0.5	R	I100L present	61_62insSY	R	neg	neg	neg	tet(M)	TTTACA	TATTAT	ICESp14-ST230/tet(M)
21999_7#122	GPS_BR_0599_12	NULL	GPS	19F	2307	ST230-DLV	11-19-2-17-6-22-223	Post-PCV10	PCV7	2012	7	Brazil	South America	Maria-Christina Brandileone	>2<=5	Cerebrospinal fluid	Disease	missing	missing	Not available	Not available	BROTH DILUTION	>8	R	17--gps187--114	1	R	I100L present	61_62insSY	R	neg	ermB1	neg	tet(M)	TTTACA	TATTAT	ICESp14-ST230/tet(M)+Omega
21999_8#53	GPS_BR_0462_13	NULL	GPS	24	230~	ST230-SLV	12-19-2-17-383-22-14	Post-PCV10	NVT	2013	5	Brazil	South America	Maria-Christina Brandileone	<=2	Cerebrospinal fluid	Disease	missing	missing	Not available	Not available	BROTH DILUTION	>8	R	17--15--22	0.5	R	I100L absent	61_62insSY	I	neg	ermB1	neg	tet(M)	TTTACA	TATTAT	ICESp14-ST230/tet(M)+Omega
10050_2#75	PBCN0125	ERR331465	Previously published genome	24	230	ST230	12-19-2-17-6-22-14	Pre-PCV	NVT	2003		Netherlands	Europe	Previously published genome		Blood	Disease	missing	missing	Not available	Not available	not available	not available	not available	17--15--22	0.5	R	I100L absent	61_62insSY	I	neg	ermB1	neg	tet(M)	TTTACA	TATTAT	ICESp14-ST230/tet(M)+Omega
10071_4#40	PBCN0333	ERR338204	Previously published genome	19F	10811	ST230-SLV	12-19-2-6-6-22-14	Post-PCV7	PCV7	2008		Netherlands	Europe	Previously published genome		Blood	Disease	missing	missing	Not available	Not available	not available	not available	not available	17--15--gps165	0.5	R	I100L present	61_62insSY	R	neg	neg	neg	tet(M)	TTTACA	TATTAT	ICESp14-ST230/tet(M)
10208_2#41	PBCN0442	ERR340857	Previously published genome	19A	276	ST230-SLV	2-19-2-17-6-22-14	Post-PCV7	PCV13	2010		Netherlands	Europe	Previously published genome		Blood	Disease	missing	missing	Not available	Not available	not available	not available	not available	17--15--18	4	R	I100L absent	61_62insSY	I	neg	ermB1	neg	tet(M)	TTTACA	TATTAT	ICESp14-ST230/tet(M)+Omega
13091_2#29	VICE0279	ERR540454	Previously published genome	19A	276	ST230-SLV	2-19-2-17-6-22-14	Post-PCV10	PCV13	2013		Iceland	Europe	Previously published genome		Blood	Disease	missing	missing	Not available	Not available	not available	not available	not available	17--15--18	4	R	I100L absent	61_62insSY	I	neg	ermB1	neg	tet(M)	TTTACA	TATTAT	ICESp14-ST230/tet(M)+Omega
13091_2#50	VICE0569	ERR540475	Previously published genome	19A	2013	ST230-DLV	12-19-36-17-6-20-14	Post-PCV10	PCV13	2012		Iceland	Europe	Previously published genome	<=2	Middle ear fluid	Disease	missing	missing	Not available	Not available	not available	not available	not available	17--gps145--gps249	0.5	R	I100L present	61_62insSY	R	neg	neg	neg	tet(M)	TTTACA	TATTAT	ICESp17F-ST8812
15873_6#57	P30268N	ERR907002	Previously published genome	19A	230	ST230	12-19-2-17-6-22-14	missing	PCV13			missing		Previously published genome		Unkown	missing	missing	missing	Not available	Not available	not available	not available	not available	17--15--22	0.5	R	I100L present	61_62insSY	R	neg	neg	neg	tet(M)	TTTACA	TATTAT	ICESp14-ST230/tet(M)
16404_7#78	VICE0560	ERR925539	Previously published genome	24	230	ST230	12-19-2-17-6-22-14	missing	NVT			Iceland	Europe	Previously published genome		Unkown	missing	missing	missing	Not available	Not available	not available	not available	not available	17--15--22	0.5	R	I100L absent	61_62insSY	I	neg	ermB1	neg	tet(M)	TTTACA	TATTAT	ICESp14-ST230/tet(M)+Omega
17794_4#76	VICE2068	ERR1081555	Previously published genome	19A	2013	ST230-DLV	12-19-36-17-6-20-14	missing	PCV13			Iceland	Europe	Previously published genome		Unkown	missing	missing	missing	Not available	Not available	not available	not available	not available	17--gps145--gps249	0.5	R	I100L present	61_62insSY	R	neg	neg	neg	tet(M)	TTTACA	TATTAT	ICESp17F-ST8812
17794_6#52	PNSP-14	ERR1081719	Previously published genome	19F	319	ST230-SLV	12-19-2-17-6-22-9	missing	PCV7			Iceland	Europe	Previously published genome		Unkown	missing	missing	missing	Not available	Not available	not available	not available	not available	10--9--22	0.5 (pending to confirm)	R	I100L absent	61_62insSY	I	neg	ermB1	neg	tet(M)	TTTACA	TATTAT	ICESp14-ST230/tet(M)+Omega
19787_5#59	VICE2451	ERR1443251	Previously published genome	17F	11922	ST230-TLV	2-19-2-17-15-22-589	missing	NVT			Iceland	Europe	Previously published genome		Unkown	missing	missing	missing	Not available	Not available	not available	not available	not available	79--26--194	0.12 (pending to confirm)	R	I100L absent	no indel	S	neg	neg	neg	tet(M)	TTTACA	TATCAT	ICESp17F-ST8812
21903_8#292	2_1__C2__K_224029	ERR1947446	Previously published genome	24	230	ST230	12-19-2-17-6-22-14	missing	NVT			Netherlands	Europe	Previously published genome		Unkown	missing	missing	missing	Not available	Not available	not available	not available	not available	17--15--22	0.5	R	I100L absent	61_62insSY	I	neg	neg	neg	neg	-	-	ICE-neg
4353_1#8	53D23908	ERR033132	Previously published genome	19A	12950	ST230-SLV	12-19-2-17-15-22-14	Pre-PCV	PCV13	2004		Malawi	Africa	Previously published genome		Blood	Disease	missing	missing	Not available	Not available	not available	not available	not available	17--15--22	0.5	R	I100L absent	61_62insSY	I	neg	neg	neg	tet(M)	TTTACA	TATTAT	ICESp14-ST230/tet(M)
4353_2#10	73D36881	ERR033136	Previously published genome	3	700	ST230-DLV	12-11-2-6-6-22-14	Pre-PCV	PCV13	2006		Malawi	Africa	Previously published genome		Blood	Disease	missing	missing	Not available	Not available	not available	not available	not available	17--15--22	0.5	R	I100L present	61_62insSY	R	neg	neg	neg	tet(M)	TTTACA	TATTAT	ICESp17F-ST8812
4948_2#8	B14822	not	Previously published genome	23F	1047	ST230-SLV	8-19-2-17-6-22-14	missing	NVT			Malawi	Africa	Previously published genome		Unkown	missing	missing	missing	Not available	Not available	not available	not available	not available	17--15--gps276	0.5	R	I100L present	61_62insSY	R	cat1	neg	neg	tet(M)	TTGACA	TATTAT	ICESp14-ST230/tet(M)
6259_6#18	SMRU42	ERR039601	Previously published genome	19A	230	ST230	12-19-2-17-6-22-14	No universal introduction of PCV	PCV13	2008	1	Thailand	Asia	Previously published genome		Nasopharyngeal Swab	Carriage	missing	missing	Not available	Not available	not available	not available	not available	17--15--22	0.5	R	I100L present	61_62insSY	R	neg	neg	neg	tet(M)	TTTACA	TATTAT	ICESp14-ST230/tet(M)
6259_6#2	SMRU26	ERR039585	Previously published genome	17F	2355	ST230-SLV	2-19-2-17-15-22-17	No universal introduction of PCV	NVT	2007	1	Thailand	Asia	Previously published genome		Nasopharyngeal Swab	Carriage	missing	missing	Not available	Not available	not available	not available	not available	79--26--194	0.12 (pending to confirm)	R	I100L absent	no indel	S	neg	neg	neg	tet(M)	TTTACA	TATCAT	ICESp17F-ST8812
6259_7#14	SMRU62	ERR039621	Previously published genome	17F	2355	ST230-SLV	2-19-2-17-15-22-17	No universal introduction of PCV	NVT	2008	1	Thailand	Asia	Previously published genome		Nasopharyngeal Swab	Carriage	missing	missing	Not available	Not available	not available	not available	not available	79--26--194	0.12 (pending to confirm)	R	I100L absent	no indel	S	neg	neg	neg	tet(M)	TTTACA	TATCAT	ICESp17F-ST8812
6259_8#21	SMRU93	ERR039652	Previously published genome	17F	2355	ST230-SLV	2-19-2-17-15-22-17	No universal introduction of PCV	NVT	2008	2	Thailand	Asia	Previously published genome		Nasopharyngeal Swab	Carriage	missing	missing	Not available	Not available	not available	not available	not available	79--26--194	0.12 (pending to confirm)	R	I100L absent	no indel	S	neg	neg	neg	tet(M)	TTTACA	TATCAT	ICESp17F-ST8812
6470_5#9	UoS0232	ERR044914	Previously published genome	19A	276	ST230-SLV	2-19-2-17-6-22-14	Post-PCV7	PCV13	2007	1	UK	Europe	Previously published genome		Nasopharyngeal Swab	Carriage	missing	missing	Not available	Not available	not available	not available	not available	17--15--18	4	R	I100L absent	61_62insSY	I	neg	ermB1	neg	tet(M)	TTTACA	TATTAT	ICESp14-ST230/tet(M)+Omega
6593_4#18	SMRU114	ERR047911	Previously published genome	19A	230	ST230	12-19-2-17-6-22-14	No universal introduction of PCV	PCV13	2008	2	Thailand	Asia	Previously published genome		Nasopharyngeal Swab	Carriage	missing	missing	Not available	Not available	not available	not available	not available	17--15--22	0.5	R	I100L present	61_62insSY	R	neg	neg	neg	tet(M)	TTTACA	TATTAT	ICESp14-ST230/tet(M)
6593_4#9	SMRU105	ERR047902	Previously published genome	19A	230	ST230	12-19-2-17-6-22-14	No universal introduction of PCV	PCV13	2008	12	Thailand	Asia	Previously published genome		Nasopharyngeal Swab	Carriage	missing	missing	Not available	Not available	not available	not available	not available	17--15--22	0.5	R	I100L present	61_62insSY	R	neg	neg	neg	tet(M)	TTTACA	TATTAT	ICESp14-ST230/tet(M)
6630_1#17	SMRU281	ERR047958	Previously published genome	19A	230	ST230	12-19-2-17-6-22-14	No universal introduction of PCV	PCV13	2008	4	Thailand	Asia	Previously published genome		Nasopharyngeal Swab	Carriage	missing	missing	Not available	Not available	not available	not available	not available	17--15--22	0.5	R	I100L present	61_62insSY	R	neg	neg	neg	tet(M)	TTTACA	TATTAT	ICESp14-ST230/tet(M)
6630_1#24	SMRU288	ERR047965	Previously published genome	19A	230	ST230	12-19-2-17-6-22-14	No universal introduction of PCV	PCV13	2008	4	Thailand	Asia	Previously published genome		Nasopharyngeal Swab	Carriage	missing	missing	Not available	Not available	not available	not available	not available	17--15--22	0.5	R	I100L present	61_62insSY	R	neg	neg	neg	tet(M)	TTTACA	TATTAT	ICESp14-ST230/tet(M)
6631_6#15	SMRU495	ERR048172	Previously published genome	19A	1701	ST230-SLV	12-19-2-1-6-22-14	No universal introduction of PCV	PCV13	2008	6	Thailand	Asia	Previously published genome		Nasopharyngeal Swab	Carriage	missing	missing	Not available	Not available	not available	not available	not available	17--15--22	0.5	R	I100L absent	61_62insSY	I	neg	neg	neg	tet(M)	TTTACA	TATTAT	ICESp14-ST230/tet(M)
6649_8#19	SMRU187	ERR049121	Previously published genome	19A	230	ST230	12-19-2-17-6-22-14	No universal introduction of PCV	PCV13	2008	3	Thailand	Asia	Previously published genome		Nasopharyngeal Swab	Carriage	missing	missing	Not available	Not available	not available	not available	not available	17--15--22	0.5	R	I100L present	61_62insSY	R	neg	neg	neg	tet(M)	TTTACA	TATTAT	ICESp14-ST230/tet(M)
6649_8#4	SMRU172	ERR049106	Previously published genome	17F	2355	ST230-SLV	2-19-2-17-15-22-17	No universal introduction of PCV	NVT	2008	3	Thailand	Asia	Previously published genome		Nasopharyngeal Swab	Carriage	missing	missing	Not available	Not available	not available	not available	not available	79--26--194	0.12 (pending to confirm)	R	I100L absent	no indel	S	neg	neg	neg	tet(M)	TTTACA	TATCAT	ICESp17F-ST8812
6664_1#17	SMRU233	ERR049952	Previously published genome	19A	1701	ST230-SLV	12-19-2-1-6-22-14	No universal introduction of PCV	PCV13	2008	3	Thailand	Asia	Previously published genome		Nasopharyngeal Swab	Carriage	missing	missing	Not available	Not available	not available	not available	not available	17--15--22	0.5	R	I100L absent	61_62insSY	I	neg	neg	neg	tet(M)	TTTACA	TATTAT	ICESp14-ST230/tet(M)
6680_5#8	SMRU920	ERR049991	Previously published genome	19A	1701	ST230-SLV	12-19-2-1-6-22-14	No universal introduction of PCV	PCV13	2008	11	Thailand	Asia	Previously published genome		Nasopharyngeal Swab	Carriage	missing	missing	Not available	Not available	not available	not available	not available	17--15--22	0.5	R	I100L absent	61_62insSY	I	neg	neg	neg	tet(M)	TTTACA	TATTAT	ICESp14-ST230/tet(M)
6680_8#11	SMRU203	ERR050066	Previously published genome	19A	230	ST230	12-19-2-17-6-22-14	No universal introduction of PCV	PCV13	2008	3	Thailand	Asia	Previously published genome		Nasopharyngeal Swab	Carriage	missing	missing	Not available	Not available	not available	not available	not available	17--15--22	0.5	R	I100L present	61_62insSY	R	neg	neg	neg	tet(M)	TTTACA	TATTAT	ICESp14-ST230/tet(M)
6710_7#24	SMRU1392	ERR054269	Previously published genome	19A	1701	ST230-SLV	12-19-2-1-6-22-14	No universal introduction of PCV	PCV13	2009	3	Thailand	Asia	Previously published genome		Nasopharyngeal Swab	Carriage	missing	missing	Not available	Not available	not available	not available	not available	17--15--22	0.5	R	I100L absent	61_62insSY	I	neg	neg	neg	tet(M)	TTTACA	TATTAT	ICESp14-ST230/tet(M)
6710_8#17	SMRU1409	ERR054286	Previously published genome	17F	2355	ST230-SLV	2-19-2-17-15-22-17	No universal introduction of PCV	NVT	2009	4	Thailand	Asia	Previously published genome		Nasopharyngeal Swab	Carriage	missing	missing	Not available	Not available	not available	not available	not available	79--26--194	0.12 (pending to confirm)	R	I100L absent	no indel	S	neg	neg	neg	tet(M)	TTTACA	TATCAT	ICESp17F-ST8812
6730_7#15	SMRU711	ERR051521	Previously published genome	19A	230	ST230	12-19-2-17-6-22-14	No universal introduction of PCV	PCV13	2008	9	Thailand	Asia	Previously published genome		Nasopharyngeal Swab	Carriage	missing	missing	Not available	Not available	not available	not available	not available	17--NEW--22		R	I100L present	61_62insSY	R	neg	neg	neg	tet(M)	TTTACA	TATTAT	ICESp14-ST230/tet(M)
6731_5#17	SMRU1097	ERR051643	Previously published genome	7B	230	ST230	12-19-2-17-6-22-14	No universal introduction of PCV	NVT	2008	12	Thailand	Asia	Previously published genome		Nasopharyngeal Swab	Carriage	missing	missing	Not available	Not available	not available	not available	not available	17--15--22	0.5	R	I100L present	61_62insSY	R	neg	neg	neg	tet(M)	TTTACA	TATTAT	ICESp14-ST230/tet(M)
6731_6#12	SMRU1116	ERR051662	Previously published genome	19A	1701	ST230-SLV	12-19-2-1-6-22-14	No universal introduction of PCV	PCV13	2009	1	Thailand	Asia	Previously published genome		Nasopharyngeal Swab	Carriage	missing	missing	Not available	Not available	not available	not available	not available	17--15--22	0.5	R	I100L absent	61_62insSY	I	neg	neg	neg	tet(M)	TTTACA	TATTAT	ICESp14-ST230/tet(M)
6736_7#5	SMRU1277	ERR054370	Previously published genome	19A	230	ST230	12-19-2-17-6-22-14	No universal introduction of PCV	PCV13	2009	2	Thailand	Asia	Previously published genome		Nasopharyngeal Swab	Carriage	missing	missing	Not available	Not available	not available	not available	not available	17--15--22	0.5	R	I100L present	61_62insSY	R	neg	neg	neg	tet(M)	TTTACA	TATTAT	ICESp14-ST230/tet(M)
6736_8#15	SMRU1311	ERR054404	Previously published genome	17F	2355	ST230-SLV	2-19-2-17-15-22-17	No universal introduction of PCV	NVT	2009	3	Thailand	Asia	Previously published genome		Nasopharyngeal Swab	Carriage	missing	missing	Not available	Not available	not available	not available	not available	79--26--194	0.12 (pending to confirm)	R	I100L absent	no indel	S	neg	neg	neg	tet(M)	TTTACA	TATCAT	ICESp17F-ST8812
6753_1#3	SMRU1467	ERR054416	Previously published genome	19A	5227	ST230-DLV	10-19-2-1-6-22-14	No universal introduction of PCV	PCV13	2009	4	Thailand	Asia	Previously published genome		Nasopharyngeal Swab	Carriage	missing	missing	Not available	Not available	not available	not available	not available	17--15--22	0.5	R	I100L absent	61_62insSY	I	neg	neg	neg	tet(M)	TTTACA	TATTAT	ICESp14-ST230/tet(M)
6753_4#22	SMRU1558	ERR054506	Previously published genome	19A	5227	ST230-DLV	10-19-2-1-6-22-14	No universal introduction of PCV	PCV13	2009	5	Thailand	Asia	Previously published genome		Nasopharyngeal Swab	Carriage	missing	missing	Not available	Not available	not available	not available	not available	17--15--22	0.5	R	I100L absent	61_62insSY	I	neg	neg	neg	tet(M)	TTTACA	TATTAT	ICESp14-ST230/tet(M)
6753_4#24	SMRU1560	ERR054508	Previously published genome	19A	5125	ST230-SLV	12-19-2-17-230-22-14	No universal introduction of PCV	PCV13	2009	5	Thailand	Asia	Previously published genome		Nasopharyngeal Swab	Carriage	missing	missing	Not available	Not available	not available	not available	not available	17--15--22	0.5	R	I100L present	61_62insSY	R	neg	neg	neg	tet(M)	TTTACA	TATTAT	ICESp14-ST230/tet(M)
6755_2#15	SMRU807	ERR054547	Previously published genome	19A	230	ST230	12-19-2-17-6-22-14	No universal introduction of PCV	PCV13	2008	10	Thailand	Asia	Previously published genome		Nasopharyngeal Swab	Carriage	missing	missing	Not available	Not available	not available	not available	not available	17--15--22	0.5	R	I100L present	61_62insSY	R	neg	neg	neg	tet(M)	TTTACA	TATTAT	ICESp14-ST230/tet(M)
6755_3#2	SMRU866	ERR054558	Previously published genome	19A	1701	ST230-SLV	12-19-2-1-6-22-14	No universal introduction of PCV	PCV13	2008	10	Thailand	Asia	Previously published genome		Nasopharyngeal Swab	Carriage	missing	missing	Not available	Not available	not available	not available	not available	17--15--22	0.5	R	I100L absent	61_62insSY	I	neg	neg	neg	tet(M)	TTTACA	TATTAT	ICESp14-ST230/tet(M)
6755_5#10	SMRU1162	ERR054614	Previously published genome	7B	230	ST230	12-19-2-17-6-22-14	No universal introduction of PCV	NVT	2009	1	Thailand	Asia	Previously published genome		Nasopharyngeal Swab	Carriage	missing	missing	Not available	Not available	not available	not available	not available	17--NEW--22		R	I100L present	61_62insSY	R	neg	neg	neg	tet(M)	TTTACA	TATTAT	ICESp14-ST230/tet(M)
6755_6#10	SMRU1186	ERR054638	Previously published genome	19A	230	ST230	12-19-2-17-6-22-14	No universal introduction of PCV	PCV13	2009	1	Thailand	Asia	Previously published genome		Nasopharyngeal Swab	Carriage	missing	missing	Not available	Not available	not available	not available	not available	17--15--22	0.5	R	I100L present	61_62insSY	R	neg	neg	neg	tet(M)	TTTACA	TATTAT	ICESp14-ST230/tet(M)
6775_1#2	SMRU818	ERR056684	Previously published genome	19A	5227	ST230-DLV	10-19-2-1-6-22-14	No universal introduction of PCV	PCV13	2008	9	Thailand	Asia	Previously published genome		Nasopharyngeal Swab	Carriage	missing	missing	Not available	Not available	not available	not available	not available	17--15--22	0.5	R	I100L absent	61_62insSY	I	neg	neg	neg	tet(M)	TTTACA	TATTAT	ICESp14-ST230/tet(M)
6805_1#17	SMRU1025	ERR056747	Previously published genome	19A	1701	ST230-SLV	12-19-2-1-6-22-14	No universal introduction of PCV	PCV13	2008	12	Thailand	Asia	Previously published genome		Nasopharyngeal Swab	Carriage	missing	missing	Not available	Not available	not available	not available	not available	17--15--22	0.5	R	I100L absent	61_62insSY	I	neg	neg	neg	tet(M)	TTTACA	TATTAT	ICESp14-ST230/tet(M)
6805_4#8	SMRU1664	ERR056810	Previously published genome	19A	5227	ST230-DLV	10-19-2-1-6-22-14	No universal introduction of PCV	PCV13	2009	6	Thailand	Asia	Previously published genome		Nasopharyngeal Swab	Carriage	missing	missing	Not available	Not available	not available	not available	not available	17--15--22	0.5	R	I100L absent	61_62insSY	I	neg	neg	neg	tet(M)	TTTACA	TATTAT	ICESp14-ST230/tet(M)
6805_5#11	SMRU1691	ERR056837	Previously published genome	19A	1701	ST230-SLV	12-19-2-1-6-22-14	No universal introduction of PCV	PCV13	2009	6	Thailand	Asia	Previously published genome		Nasopharyngeal Swab	Carriage	missing	missing	Not available	Not available	not available	not available	not available	17--15--22	0.5	R	I100L absent	61_62insSY	I	neg	neg	neg	tet(M)	TTTACA	TATTAT	ICESp14-ST230/tet(M)
6805_5#19	SMRU1699	ERR056845	Previously published genome	19A	230	ST230	12-19-2-17-6-22-14	No universal introduction of PCV	PCV13	2009	7	Thailand	Asia	Previously published genome		Nasopharyngeal Swab	Carriage	missing	missing	Not available	Not available	not available	not available	not available	17--15--22	0.5	R	I100L present	61_62insSY	R	neg	neg	neg	tet(M)	TTTACA	TATTAT	ICESp14-ST230/tet(M)
6805_5#9	SMRU1689	ERR056835	Previously published genome	19A	230	ST230	12-19-2-17-6-22-14	No universal introduction of PCV	PCV13	2009	6	Thailand	Asia	Previously published genome		Nasopharyngeal Swab	Carriage	missing	missing	Not available	Not available	not available	not available	not available	17--15--22	0.5	R	I100L present	61_62insSY	R	neg	neg	neg	tet(M)	TTTACA	TATTAT	ICESp17F-ST8812
6805_6#14	SMRU1718	ERR056864	Previously published genome	19A	1701	ST230-SLV	12-19-2-1-6-22-14	No universal introduction of PCV	PCV13	2009	7	Thailand	Asia	Previously published genome		Nasopharyngeal Swab	Carriage	missing	missing	Not available	Not available	not available	not available	not available	17--15--22	0.5	R	I100L absent	61_62insSY	I	neg	neg	neg	tet(M)	TTTACA	TATTAT	ICESp14-ST230/tet(M)
6805_7#16	SMRU1745	ERR056890	Previously published genome	19A	5227	ST230-DLV	10-19-2-1-6-22-14	No universal introduction of PCV	PCV13	2009	7	Thailand	Asia	Previously published genome		Nasopharyngeal Swab	Carriage	missing	missing	Not available	Not available	not available	not available	not available	17--15--22	0.5	R	I100L absent	61_62insSY	I	neg	neg	neg	tet(M)	TTTACA	TATTAT	ICESp14-ST230/tet(M)
6807_2#17	SMRU1601	ERR057799	Previously published genome	19A	1701	ST230-SLV	12-19-2-1-6-22-14	No universal introduction of PCV	PCV13	2009	6	Thailand	Asia	Previously published genome		Nasopharyngeal Swab	Carriage	missing	missing	Not available	Not available	not available	not available	not available	17--15--22	0.5	R	I100L absent	61_62insSY	I	neg	neg	neg	tet(M)	TTTACA	TATTAT	ICESp14-ST230/tet(M)
6807_2#23	SMRU1607	ERR057805	Previously published genome	17F	2355	ST230-SLV	2-19-2-17-15-22-17	No universal introduction of PCV	NVT	2009	6	Thailand	Asia	Previously published genome		Nasopharyngeal Swab	Carriage	missing	missing	Not available	Not available	not available	not available	not available	79--26--194	0.12 (pending to confirm)	R	I100L absent	no indel	S	neg	neg	neg	tet(M)	TTTACA	TATCAT	ICESp17F-ST8812
6807_3#21	SMRU1629	ERR057827	Previously published genome	19A	1701	ST230-SLV	12-19-2-1-6-22-14	No universal introduction of PCV	PCV13	2009	6	Thailand	Asia	Previously published genome		Nasopharyngeal Swab	Carriage	missing	missing	Not available	Not available	not available	not available	not available	17--15--22	0.5	R	I100L absent	61_62insSY	I	neg	neg	neg	tet(M)	TTTACA	TATTAT	ICESp14-ST230/tet(M)
6823_1#24	SMRU1872	ERR057853	Previously published genome	19A	1701	ST230-SLV	12-19-2-1-6-22-14	No universal introduction of PCV	PCV13	2009	8	Thailand	Asia	Previously published genome		Nasopharyngeal Swab	Carriage	missing	missing	Not available	Not available	not available	not available	not available	17--15--22	0.5	R	I100L absent	61_62insSY	I	neg	neg	neg	tet(M)	TTTACA	TATTAT	ICESp14-ST230/tet(M)
6823_2#3	SMRU1875	ERR057856	Previously published genome	19A	1701	ST230-SLV	12-19-2-1-6-22-14	No universal introduction of PCV	PCV13	2009	8	Thailand	Asia	Previously published genome		Nasopharyngeal Swab	Carriage	missing	missing	Not available	Not available	not available	not available	not available	17--15--22	0.5	R	I100L absent	61_62insSY	I	neg	neg	neg	tet(M)	TTTACA	TATTAT	ICESp14-ST230/tet(M)
6823_3#13	SMRU1909	ERR057890	Previously published genome	19A	1701	ST230-SLV	12-19-2-1-6-22-14	No universal introduction of PCV	PCV13	2009	9	Thailand	Asia	Previously published genome		Nasopharyngeal Swab	Carriage	missing	missing	Not available	Not available	not available	not available	not available	17--15--22	0.5	R	I100L absent	61_62insSY	I	neg	neg	neg	tet(M)	TTTACA	TATTAT	ICESp14-ST230/tet(M)
6823_4#22	SMRU1942	ERR057923	Previously published genome	19A	1701	ST230-SLV	12-19-2-1-6-22-14	No universal introduction of PCV	PCV13	2009	9	Thailand	Asia	Previously published genome		Nasopharyngeal Swab	Carriage	missing	missing	Not available	Not available	not available	not available	not available	17--15--22	0.5	R	I100L absent	61_62insSY	I	neg	neg	neg	tet(M)	TTTACA	TATTAT	ICESp14-ST230/tet(M)
6823_7#15	SMRU2007	ERR057988	Previously published genome	19A	1701	ST230-SLV	12-19-2-1-6-22-14	No universal introduction of PCV	PCV13	2009	10	Thailand	Asia	Previously published genome		Nasopharyngeal Swab	Carriage	missing	missing	Not available	Not available	not available	not available	not available	17--15--22	0.5	R	I100L absent	61_62insSY	I	neg	neg	neg	tet(M)	TTTACA	TATTAT	ICESp14-ST230/tet(M)
6823_7#9	SMRU2001	ERR057982	Previously published genome	19A	1701	ST230-SLV	12-19-2-1-6-22-14	No universal introduction of PCV	PCV13	2009	9	Thailand	Asia	Previously published genome		Nasopharyngeal Swab	Carriage	missing	missing	Not available	Not available	not available	not available	not available	17--15--22	0.5	R	I100L absent	61_62insSY	I	neg	neg	neg	tet(M)	TTTACA	TATTAT	ICESp14-ST230/tet(M)
6830_3#19	SMRU1651	ERR059975	Previously published genome	19A	1701	ST230-SLV	12-19-2-1-6-22-14	missing	PCV13			missing		Previously published genome		Unkown	missing	missing	missing	Not available	Not available	not available	not available	not available	17--15--22	0.5	R	I100L absent	61_62insSY	I	neg	neg	neg	tet(M)	TTTACA	TATTAT	ICESp14-ST230/tet(M)
6830_3#20	SMRU1652	ERR059976	Previously published genome	19A	1701	ST230-SLV	12-19-2-1-6-22-14	No universal introduction of PCV	PCV13	2009	6	Thailand	Asia	Previously published genome		Nasopharyngeal Swab	Carriage	missing	missing	Not available	Not available	not available	not available	not available	17--15--22	0.5	R	I100L absent	61_62insSY	I	neg	neg	neg	tet(M)	TTTACA	TATTAT	ICESp14-ST230/tet(M)
6840_1#15	SMRU1767	ERR059995	Previously published genome	19A	1701	ST230-SLV	12-19-2-1-6-22-14	No universal introduction of PCV	PCV13	2009	7	Thailand	Asia	Previously published genome		Nasopharyngeal Swab	Carriage	missing	missing	Not available	Not available	not available	not available	not available	17--15--22	0.5	R	I100L absent	61_62insSY	I	neg	neg	neg	tet(M)	TTTACA	TATTAT	ICESp14-ST230/tet(M)
6840_1#5	SMRU1757	ERR059985	Previously published genome	19A	5125	ST230-SLV	12-19-2-17-230-22-14	No universal introduction of PCV	PCV13	2009	7	Thailand	Asia	Previously published genome		Nasopharyngeal Swab	Carriage	missing	missing	Not available	Not available	not available	not available	not available	17--15--22	0.5	R	I100L present	61_62insSY	R	neg	neg	neg	tet(M)	TTTACA	TATTAT	ICESp14-ST230/tet(M)
6871_2#14	SMRU1838	ERR089629	Previously published genome	19A	5227	ST230-DLV	10-19-2-1-6-22-14	No universal introduction of PCV	PCV13	2009	8	Thailand	Asia	Previously published genome		Nasopharyngeal Swab	Carriage	missing	missing	Not available	Not available	not available	not available	not available	17--15--22	0.5	R	I100L absent	61_62insSY	I	neg	neg	neg	tet(M)	TTTACA	TATTAT	ICESp14-ST230/tet(M)
6899_5#23	SMRU2063	ERR063856	Previously published genome	19A	5125	ST230-SLV	12-19-2-17-230-22-14	No universal introduction of PCV	PCV13	2009	11	Thailand	Asia	Previously published genome		Nasopharyngeal Swab	Carriage	missing	missing	Not available	Not available	not available	not available	not available	17--15--22	0.5	R	I100L present	61_62insSY	R	neg	neg	neg	tet(M)	TTTACA	TATTAT	ICESp14-ST230/tet(M)
6899_7#12	SMRU2100	ERR063893	Previously published genome	19A	1701	ST230-SLV	12-19-2-1-6-22-14	No universal introduction of PCV	PCV13	2009	11	Thailand	Asia	Previously published genome		Nasopharyngeal Swab	Carriage	missing	missing	Not available	Not available	not available	not available	not available	17--15--22	0.5	R	I100L absent	61_62insSY	I	neg	neg	neg	tet(M)	TTTACA	TATTAT	ICESp14-ST230/tet(M)
6925_5#12	SMRU2172	ERR063965	Previously published genome	7B	1701	ST230-SLV	12-19-2-1-6-22-14	No universal introduction of PCV	NVT	2009	10	Thailand	Asia	Previously published genome		Nasopharyngeal Swab	Carriage	missing	missing	Not available	Not available	not available	not available	not available	17--15--22	0.5	R	I100L absent	61_62insSY	I	neg	neg	neg	tet(M)	TTTACA	TATTAT	ICESp14-ST230/tet(M)
6925_6#10	SMRU2194	ERR063987	Previously published genome	19A	1701	ST230-SLV	12-19-2-1-6-22-14	No universal introduction of PCV	PCV13	2009	11	Thailand	Asia	Previously published genome		Nasopharyngeal Swab	Carriage	missing	missing	Not available	Not available	not available	not available	not available	17--15--22	0.5	R	I100L absent	61_62insSY	I	neg	neg	neg	tet(M)	TTTACA	TATTAT	ICESp14-ST230/tet(M)
6925_6#14	SMRU2198	ERR063991	Previously published genome	19A	1701	ST230-SLV	12-19-2-1-6-22-14	No universal introduction of PCV	PCV13	2009	12	Thailand	Asia	Previously published genome		Nasopharyngeal Swab	Carriage	missing	missing	Not available	Not available	not available	not available	not available	17--15--22	0.5	R	I100L absent	61_62insSY	I	neg	neg	neg	tet(M)	TTTACA	TATTAT	ICESp14-ST230/tet(M)
6925_6#22	SMRU2206	ERR063999	Previously published genome	17F	2355	ST230-SLV	2-19-2-17-15-22-17	No universal introduction of PCV	NVT	2009	12	Thailand	Asia	Previously published genome		Nasopharyngeal Swab	Carriage	missing	missing	Not available	Not available	not available	not available	not available	79--26--194	0.12 (pending to confirm)	R	I100L absent	no indel	S	neg	neg	neg	tet(M)	TTTACA	TATCAT	ICESp17F-ST8812
6925_6#6	SMRU2190	ERR063983	Previously published genome	19A	1701	ST230-SLV	12-19-2-1-6-22-14	No universal introduction of PCV	PCV13	2009	10	Thailand	Asia	Previously published genome		Nasopharyngeal Swab	Carriage	missing	missing	Not available	Not available	not available	not available	not available	17--15--22	0.5	R	I100L absent	61_62insSY	I	neg	neg	neg	tet(M)	TTTACA	TATTAT	ICESp14-ST230/tet(M)
6925_8#20	SMRU2540	ERR064045	Previously published genome	19A	5227	ST230-DLV	10-19-2-1-6-22-14	No universal introduction of PCV	PCV13	2010	3	Thailand	Asia	Previously published genome		Nasopharyngeal Swab	Carriage	missing	missing	Not available	Not available	not available	not available	not available	17--15--22	0.5	R	I100L absent	61_62insSY	I	neg	neg	neg	tet(M)	TTTACA	TATTAT	ICESp14-ST230/tet(M)
6925_8#6	SMRU2526	ERR064031	Previously published genome	7B	1701	ST230-SLV	12-19-2-1-6-22-14	No universal introduction of PCV	NVT	2010	3	Thailand	Asia	Previously published genome		Nasopharyngeal Swab	Carriage	missing	missing	Not available	Not available	not available	not available	not available	17--15--22	0.5	R	I100L absent	61_62insSY	I	neg	neg	neg	tet(M)	TTTACA	TATTAT	ICESp14-ST230/tet(M)
6938_3#21	SMRU3146	ERR064051	Previously published genome	19A	1701	ST230-SLV	12-19-2-1-6-22-14	No universal introduction of PCV	PCV13	2009	8	Thailand	Asia	Previously published genome		Nasopharyngeal Swab	Carriage	missing	missing	Not available	Not available	not available	not available	not available	17--15--22	0.5	R	I100L absent	61_62insSY	I	neg	neg	neg	tet(M)	TTTACA	TATTAT	ICESp14-ST230/tet(M)
6938_5#5	SMRU2645	ERR066180	Previously published genome	19A	5227	ST230-DLV	10-19-2-1-6-22-14	No universal introduction of PCV	PCV13	2010	4	Thailand	Asia	Previously published genome		Nasopharyngeal Swab	Carriage	missing	missing	Not available	Not available	not available	not available	not available	17--15--22	0.5	R	I100L absent	61_62insSY	I	neg	neg	neg	tet(M)	TTTACA	TATTAT	ICESp14-ST230/tet(M)
6938_6#12	SMRU2676	ERR064078	Previously published genome	17F	2355	ST230-SLV	2-19-2-17-15-22-17	No universal introduction of PCV	NVT	2010	5	Thailand	Asia	Previously published genome		Nasopharyngeal Swab	Carriage	missing	missing	Not available	Not available	not available	not available	not available	79--26--194	0.12 (pending to confirm)	R	I100L absent	no indel	S	neg	neg	neg	tet(M)	TTTACA	TATCAT	ICESp17F-ST8812
6938_7#22	SMRU2710	ERR064112	Previously published genome	7B	1701	ST230-SLV	12-19-2-1-6-22-14	No universal introduction of PCV	NVT	2010	4	Thailand	Asia	Previously published genome		Nasopharyngeal Swab	Carriage	missing	missing	Not available	Not available	not available	not available	not available	17--15--22	0.5	R	I100L absent	61_62insSY	I	neg	neg	neg	tet(M)	TTTACA	TATTAT	ICESp14-ST230/tet(M)
6938_7#23	SMRU2711	ERR064113	Previously published genome	7B	1701	ST230-SLV	12-19-2-1-6-22-14	No universal introduction of PCV	NVT	2010	4	Thailand	Asia	Previously published genome		Nasopharyngeal Swab	Carriage	missing	missing	Not available	Not available	not available	not available	not available	17--15--22	0.5	R	I100L absent	61_62insSY	I	neg	neg	neg	tet(M)	TTTACA	TATTAT	ICESp14-ST230/tet(M)
6938_7#24	SMRU2712	ERR064114	Previously published genome	19A	1701	ST230-SLV	12-19-2-1-6-22-14	No universal introduction of PCV	PCV13	2010	4	Thailand	Asia	Previously published genome		Nasopharyngeal Swab	Carriage	missing	missing	Not available	Not available	not available	not available	not available	17--15--22	0.5	R	I100L absent	61_62insSY	I	neg	neg	neg	tet(M)	TTTACA	TATTAT	ICESp14-ST230/tet(M)
6938_8#17	SMRU2729	ERR064131	Previously published genome	7B	1701	ST230-SLV	12-19-2-1-6-22-14	No universal introduction of PCV	NVT	2010	5	Thailand	Asia	Previously published genome		Nasopharyngeal Swab	Carriage	missing	missing	Not available	Not available	not available	not available	not available	17--15--22	0.5	R	I100L absent	61_62insSY	I	neg	neg	neg	tet(M)	TTTACA	TATTAT	ICESp14-ST230/tet(M)
6938_8#4	SMRU2716	ERR064118	Previously published genome	7B	1701	ST230-SLV	12-19-2-1-6-22-14	No universal introduction of PCV	NVT	2010	5	Thailand	Asia	Previously published genome		Nasopharyngeal Swab	Carriage	missing	missing	Not available	Not available	not available	not available	not available	17--15--22	0.5	R	I100L absent	61_62insSY	I	neg	neg	neg	tet(M)	TTTACA	TATTAT	ICESp14-ST230/tet(M)
6949_1#12	SMRU2412	ERR064150	Previously published genome	19A	1701	ST230-SLV	12-19-2-1-6-22-14	No universal introduction of PCV	PCV13	2010	2	Thailand	Asia	Previously published genome		Nasopharyngeal Swab	Carriage	missing	missing	Not available	Not available	not available	not available	not available	17--15--22	0.5	R	I100L absent	61_62insSY	I	neg	neg	neg	tet(M)	TTTACA	TATTAT	ICESp14-ST230/tet(M)
6949_1#13	SMRU2413	ERR064151	Previously published genome	19A	1701	ST230-SLV	12-19-2-1-6-22-14	No universal introduction of PCV	PCV13	2010	2	Thailand	Asia	Previously published genome		Nasopharyngeal Swab	Carriage	missing	missing	Not available	Not available	not available	not available	not available	17--15--22	0.5	R	I100L absent	61_62insSY	I	neg	neg	neg	tet(M)	TTTACA	TATTAT	ICESp14-ST230/tet(M)
6949_1#4	SMRU2404	ERR064142	Previously published genome	19A	5227	ST230-DLV	10-19-2-1-6-22-14	No universal introduction of PCV	PCV13	2010	2	Thailand	Asia	Previously published genome		Nasopharyngeal Swab	Carriage	missing	missing	Not available	Not available	not available	not available	not available	17--15--22	0.5	R	I100L absent	61_62insSY	I	neg	neg	neg	tet(M)	TTTACA	TATTAT	ICESp14-ST230/tet(M)
6949_2#20	SMRU2444	ERR064182	Previously published genome	19A	5227	ST230-DLV	10-19-2-1-6-22-14	No universal introduction of PCV	PCV13	2010	2	Thailand	Asia	Previously published genome		Nasopharyngeal Swab	Carriage	missing	missing	Not available	Not available	not available	not available	not available	17--15--22	0.5	R	I100L absent	61_62insSY	I	neg	neg	neg	tet(M)	TTTACA	TATTAT	ICESp14-ST230/tet(M)
6949_3#17	SMRU2465	ERR064203	Previously published genome	19A	1701	ST230-SLV	12-19-2-1-6-22-14	No universal introduction of PCV	PCV13	2010	2	Thailand	Asia	Previously published genome		Nasopharyngeal Swab	Carriage	missing	missing	Not available	Not available	not available	not available	not available	17--15--22	0.5	R	I100L absent	61_62insSY	I	neg	neg	neg	tet(M)	TTTACA	TATTAT	ICESp14-ST230/tet(M)
6949_3#23	SMRU2471	ERR064209	Previously published genome	19A	1701	ST230-SLV	12-19-2-1-6-22-14	No universal introduction of PCV	PCV13	2010	2	Thailand	Asia	Previously published genome		Nasopharyngeal Swab	Carriage	missing	missing	Not available	Not available	not available	not available	not available	17--15--22	0.5	R	I100L absent	61_62insSY	I	neg	neg	neg	tet(M)	TTTACA	TATTAT	ICESp14-ST230/tet(M)
6949_4#20	SMRU2492	ERR064230	Previously published genome	19A	5227	ST230-DLV	10-19-2-1-6-22-14	No universal introduction of PCV	PCV13	2010	3	Thailand	Asia	Previously published genome		Nasopharyngeal Swab	Carriage	missing	missing	Not available	Not available	not available	not available	not available	17--15--22	0.5	R	I100L absent	61_62insSY	I	neg	neg	neg	tet(M)	TTTACA	TATTAT	ICESp14-ST230/tet(M)
6952_7#23	3183	ERR067982	Previously published genome	19A	276	ST230-SLV	2-19-2-17-6-22-14	Post-PCV7	PCV13	2004		USA	North America	Previously published genome		Nasopharyngeal Swab	Carriage	missing	missing	Not available	Not available	not available	not available	not available	17--15--18	4	R	I100L absent	61_62insSY	I	neg	ermB1	neg	tet(M)	TTTACA	TATTAT	ICESp14-ST230/tet(M)+Omega
6972_3#10	SMRU2578	ERR067801	Previously published genome	19A	5227	ST230-DLV	10-19-2-1-6-22-14	No universal introduction of PCV	PCV13	2010	4	Thailand	Asia	Previously published genome		Nasopharyngeal Swab	Carriage	missing	missing	Not available	Not available	not available	not available	not available	17--NEW--22		R	I100L absent	61_62insSY	I	neg	neg	neg	tet(M)	TTTACA	TATTAT	ICESp14-ST230/tet(M)
6972_5#19	SMRU2635	ERR067858	Previously published genome	7B	1701	ST230-SLV	12-19-2-1-6-22-14	No universal introduction of PCV	NVT	2010	4	Thailand	Asia	Previously published genome		Nasopharyngeal Swab	Carriage	missing	missing	Not available	Not available	not available	not available	not available	17--15--22	0.5	R	I100L absent	61_62insSY	I	neg	neg	neg	tet(M)	TTTACA	TATTAT	ICESp14-ST230/tet(M)
6972_7#3	BAN156	ERR068054	Previously published genome	3	700	ST230-DLV	12-11-2-6-6-22-14	Pre-PCV	PCV13	2011		Malawi	Africa	Previously published genome		Nasopharyngeal Swab	Carriage	missing	missing	Not available	Not available	not available	not available	not available	17-15--22	0.5	R	I100L present	61_62insSY	R	neg	neg	neg	tet(M)	TTTACA	TATTAT	ICESp14-ST230/tet(M)
6972_7#71	BAN1MH	ERR068122	Previously published genome	3	700	ST230-DLV	12-11-2-6-6-22-14	Pre-PCV	PCV13	2011		Malawi	Africa	Previously published genome		Nasopharyngeal Swab	Carriage	missing	missing	Not available	Not available	not available	not available	not available	17--15--22	0.5	R	I100L present	61_62insSY	R	neg	neg	neg	tet(M)	TTTACA	TATTAT	ICESp14-ST230/tet(M)
6972_8#43	A35264	ERR068190	Previously published genome	3	700	ST230-DLV	12-11-2-6-6-22-14	Pre-PCV	PCV13	2005		Malawi	Africa	Previously published genome		Blood	Disease	missing	missing	Not available	Not available	not available	not available	not available	17--15--22	0.5	R	I100L present	61_62insSY	R	neg	neg	neg	tet(M)	TTTACA	TATTAT	ICESp14-ST230/tet(M)
6972_8#64	A40924	ERR068211	Previously published genome	3	700	ST230-DLV	12-11-2-6-6-22-14	Pre-PCV	PCV13	2006		Malawi	Africa	Previously published genome		Blood	Disease	missing	missing	Not available	Not available	not available	not available	not available	17--15--22	0.5	R	I100L present	61_62insSY	R	neg	neg	neg	tet(M)	TTTACA	TATTAT	ICESp14-ST230/tet(M)
6972_8#88	A52402	ERR068235	Previously published genome	3	700	ST230-DLV	12-11-2-6-6-22-14	Pre-PCV	PCV13	2008		Malawi	Africa	Previously published genome		Blood	Disease	missing	missing	Not available	Not available	not available	not available	not available	17--15--22	0.5	R	I100L present	61_62insSY	R	neg	neg	neg	tet(M)	TTTACA	TATTAT	ICESp14-ST230/tet(M)
6983_4#89	SMRU2297	ERR066264	Previously published genome	19A	1701	ST230-SLV	12-19-2-1-6-22-14	No universal introduction of PCV	PCV13	2010	1	Thailand	Asia	Previously published genome		Nasopharyngeal Swab	Carriage	missing	missing	Not available	Not available	not available	not available	not available	17--15--22	0.5	R	I100L absent	61_62insSY	I	neg	neg	neg	tet(M)	TTTACA	TATTAT	ICESp14-ST230/tet(M)
6983_4#91	SMRU2299	ERR066266	Previously published genome	17F	2355	ST230-SLV	2-19-2-17-15-22-17	No universal introduction of PCV	NVT	2010	1	Thailand	Asia	Previously published genome		Nasopharyngeal Swab	Carriage	missing	missing	Not available	Not available	not available	not available	not available	79--26--194	0.12 (pending to confirm)	R	I100L absent	no indel	S	neg	neg	neg	tet(M)	TTTACA	TATCAT	ICESp17F-ST8812
6983_5#2	SMRU2306	ERR066273	Previously published genome	19A	1701	ST230-SLV	12-19-2-1-6-22-14	No universal introduction of PCV	PCV13	2010	1	Thailand	Asia	Previously published genome		Nasopharyngeal Swab	Carriage	missing	missing	Not available	Not available	not available	not available	not available	17--15--22	0.5	R	I100L absent	61_62insSY	I	neg	neg	neg	tet(M)	TTTACA	TATTAT	ICESp14-ST230/tet(M)
6983_6#35	SMRU2339	ERR066306	Previously published genome	19A	1701	ST230-SLV	12-19-2-1-6-22-14	No universal introduction of PCV	PCV13	2010	1	Thailand	Asia	Previously published genome		Nasopharyngeal Swab	Carriage	missing	missing	Not available	Not available	not available	not available	not available	17--15--22	0.5	R	I100L absent	61_62insSY	I	neg	neg	neg	tet(M)	TTTACA	TATTAT	ICESp14-ST230/tet(M)
6983_6#39	SMRU2343	ERR066310	Previously published genome	7B	1701	ST230-SLV	12-19-2-1-6-22-14	No universal introduction of PCV	NVT	2010	1	Thailand	Asia	Previously published genome		Nasopharyngeal Swab	Carriage	missing	missing	Not available	Not available	not available	not available	not available	17--15--22	0.5	R	I100L absent	61_62insSY	I	neg	neg	neg	tet(M)	TTTACA	TATTAT	ICESp14-ST230/tet(M)
6983_7#58	SMRU2362	ERR066329	Previously published genome	19A	1701	ST230-SLV	12-19-2-1-6-22-14	No universal introduction of PCV	PCV13	2010	1	Thailand	Asia	Previously published genome		Nasopharyngeal Swab	Carriage	missing	missing	Not available	Not available	not available	not available	not available	17--15--22	0.5	R	I100L absent	61_62insSY	I	neg	neg	neg	tet(M)	TTTACA	TATTAT	ICESp14-ST230/tet(M)
6983_8#78	SMRU2382	ERR066349	Previously published genome	19A	1701	ST230-SLV	12-19-2-1-6-22-14	No universal introduction of PCV	PCV13	2010	2	Thailand	Asia	Previously published genome		Nasopharyngeal Swab	Carriage	missing	missing	Not available	Not available	not available	not available	not available	17--15--22	0.5	R	I100L absent	61_62insSY	I	neg	neg	neg	tet(M)	TTTACA	TATTAT	ICESp14-ST230/tet(M)
7004_3#31	B20539	ERR068274	Previously published genome	3	700	ST230-DLV	12-11-2-6-6-22-14	Pre-PCV	PCV13	2009		Malawi	Africa	Previously published genome		Cerebrospinal fluid	Disease	missing	missing	Not available	Not available	not available	not available	not available	17--15--22	0.5	R	I100L present	61_62insSY	R	neg	neg	neg	tet(M)	TTTACA	TATTAT	ICESp14-ST230/tet(M)
7004_3#32	B20605	ERR068275	Previously published genome	3	700	ST230-DLV	12-11-2-6-6-22-14	Pre-PCV	PCV13	2009		Malawi	Africa	Previously published genome		Cerebrospinal fluid	Disease	missing	missing	Not available	Not available	not available	not available	not available	17--15--22	0.5	R	I100L present	61_62insSY	R	neg	neg	neg	tet(M)	TTTACA	TATTAT	ICESp14-ST230/tet(M)
7004_5#10	SMRU2866	ERR067873	Previously published genome	19A	5227	ST230-DLV	10-19-2-1-6-22-14	No universal introduction of PCV	PCV13	2010	7	Thailand	Asia	Previously published genome		Nasopharyngeal Swab	Carriage	missing	missing	Not available	Not available	not available	not available	not available	17--15--22	0.5	R	I100L absent	61_62insSY	I	neg	neg	neg	tet(M)	TTTACA	TATTAT	ICESp14-ST230/tet(M)
7004_5#8	SMRU2864	ERR067871	Previously published genome	19A	5227	ST230-DLV	10-19-2-1-6-22-14	No universal introduction of PCV	PCV13	2010	7	Thailand	Asia	Previously published genome		Nasopharyngeal Swab	Carriage	missing	missing	Not available	Not available	not available	not available	not available	17--15--22	0.5	R	I100L absent	61_62insSY	I	neg	neg	neg	tet(M)	TTTACA	TATTAT	ICESp14-ST230/tet(M)
7004_5#9	SMRU2865	ERR067872	Previously published genome	19A	5227	ST230-DLV	10-19-2-1-6-22-14	No universal introduction of PCV	PCV13	2010	7	Thailand	Asia	Previously published genome		Nasopharyngeal Swab	Carriage	missing	missing	Not available	Not available	not available	not available	not available	17--15--22	0.5	R	I100L absent	61_62insSY	I	neg	neg	neg	tet(M)	TTTACA	TATTAT	ICESp14-ST230/tet(M)
7004_6#26	SMRU2834	ERR067889	Previously published genome	19A	5227	ST230-DLV	10-19-2-1-6-22-14	No universal introduction of PCV	PCV13	2010	6	Thailand	Asia	Previously published genome		Nasopharyngeal Swab	Carriage	missing	missing	Not available	Not available	not available	not available	not available	17--15--22	0.5	R	I100L absent	61_62insSY	I	neg	neg	neg	tet(M)	TTTACA	TATTAT	ICESp14-ST230/tet(M)
7004_6#37	SMRU2845	ERR067900	Previously published genome	19A	1701	ST230-SLV	12-19-2-1-6-22-14	No universal introduction of PCV	PCV13	2010	6	Thailand	Asia	Previously published genome		Nasopharyngeal Swab	Carriage	missing	missing	Not available	Not available	not available	not available	not available	17--15--22	0.5	R	I100L absent	61_62insSY	I	neg	neg	neg	tet(M)	TTTACA	TATTAT	ICESp14-ST230/tet(M)
7004_8#93	SMRU2925	ERR067956	Previously published genome	19A	5227	ST230-DLV	10-19-2-1-6-22-14	No universal introduction of PCV	PCV13	2010	8	Thailand	Asia	Previously published genome		Nasopharyngeal Swab	Carriage	missing	missing	Not available	Not available	not available	not available	not available	17--15--22	0.5	R	I100L absent	61_62insSY	I	neg	neg	neg	tet(M)	TTTACA	TATTAT	ICESp14-ST230/tet(M)
7011_4#20	SMRU2780	ERR069630	Previously published genome	7B	1701	ST230-SLV	12-19-2-1-6-22-14	No universal introduction of PCV	NVT	2010	6	Thailand	Asia	Previously published genome		Nasopharyngeal Swab	Carriage	missing	missing	Not available	Not available	not available	not available	not available	17--15--22	0.5	R	I100L absent	61_62insSY	I	neg	neg	neg	tet(M)	TTTACA	TATTAT	ICESp14-ST230/tet(M)
7038_4#2	SMRU2930	ERR084156	Previously published genome	19A	1701	ST230-SLV	12-19-2-1-6-22-14	No universal introduction of PCV	PCV13	2010	8	Thailand	Asia	Previously published genome		Nasopharyngeal Swab	Carriage	missing	missing	Not available	Not available	not available	not available	not available	17--15--22	0.5	R	I100L absent	61_62insSY	I	neg	neg	neg	tet(M)	TTTACA	TATTAT	ICESp14-ST230/tet(M)
7038_4#24	SMRU2952	ERR084178	Previously published genome	17F	2355	ST230-SLV	2-19-2-17-15-22-17	No universal introduction of PCV	NVT	2010	8	Thailand	Asia	Previously published genome		Nasopharyngeal Swab	Carriage	missing	missing	Not available	Not available	not available	not available	not available	79--26--194	0.12 (pending to confirm)	R	I100L absent	no indel	S	neg	neg	neg	tet(M)	TTTACA	TATCAT	ICESp17F-ST8812
7038_6#19	SMRU2995	ERR084221	Previously published genome	19A	1701	ST230-SLV	12-19-2-1-6-22-14	No universal introduction of PCV	PCV13	2010	8	Thailand	Asia	Previously published genome		Nasopharyngeal Swab	Carriage	missing	missing	Not available	Not available	not available	not available	not available	17--15--22	0.5	R	I100L absent	61_62insSY	I	neg	neg	neg	tet(M)	TTTACA	TATTAT	ICESp14-ST230/tet(M)
7038_6#9	SMRU2985	ERR084211	Previously published genome	19A	1701	ST230-SLV	12-19-2-1-6-22-14	No universal introduction of PCV	PCV13	2010	8	Thailand	Asia	Previously published genome		Nasopharyngeal Swab	Carriage	missing	missing	Not available	Not available	not available	not available	not available	17--15--22	0.5	R	I100L absent	61_62insSY	I	neg	neg	neg	tet(M)	TTTACA	TATTAT	ICESp14-ST230/tet(M)
7038_8#36	SMRU2244	ERR084262	Previously published genome	19A	1701	ST230-SLV	12-19-2-1-6-22-14	No universal introduction of PCV	PCV13	2009	12	Thailand	Asia	Previously published genome		Nasopharyngeal Swab	Carriage	missing	missing	Not available	Not available	not available	not available	not available	17--15--22	0.5	R	I100L absent	61_62insSY	I	neg	neg	neg	tet(M)	TTTACA	TATTAT	ICESp14-ST230/tet(M)
7054_6#10	SMRU3082	ERR072231	Previously published genome	17F	2355	ST230-SLV	2-19-2-17-15-22-17	No universal introduction of PCV	NVT	2010	10	Thailand	Asia	Previously published genome		Nasopharyngeal Swab	Carriage	missing	missing	Not available	Not available	not available	not available	not available	79--26--194	0.12 (pending to confirm)	R	I100L absent	no indel	S	neg	neg	neg	tet(M)	TTTACA	TATCAT	ICESp17F-ST8812
7054_6#16	SMRU3088	ERR072237	Previously published genome	19A	1701	ST230-SLV	12-19-2-1-6-22-14	No universal introduction of PCV	PCV13	2010	10	Thailand	Asia	Previously published genome		Nasopharyngeal Swab	Carriage	missing	missing	Not available	Not available	not available	not available	not available	17--15--22	0.5	R	I100L absent	61_62insSY	I	neg	neg	neg	tet(M)	TTTACA	TATTAT	ICESp14-ST230/tet(M)
7054_6#22	SMRU3094	ERR072243	Previously published genome	19A	1701	ST230-SLV	12-19-2-1-6-22-14	No universal introduction of PCV	PCV13	2010	10	Thailand	Asia	Previously published genome		Nasopharyngeal Swab	Carriage	missing	missing	Not available	Not available	not available	not available	not available	17--15--22	0.5	R	I100L absent	61_62insSY	I	neg	neg	neg	tet(M)	TTTACA	TATTAT	ICESp14-ST230/tet(M)
7068_1#8	D49759	ERR085864	Previously published genome	19A	1611	ST230-SLV	2-19-2-17-15-22-14	Pre-PCV	PCV13	2009		Malawi	Africa	Previously published genome		Blood	Disease	missing	missing	Not available	Not available	not available	not available	not available	17--15--22	0.5	R	I100L present	61_62insSY	R	neg	neg	neg	tet(M)	TTTACA	TATTAT	ICESp14-ST230/tet(M)
7092_6#8	SMRU3104	ERR084306	Previously published genome	19A	1701	ST230-SLV	12-19-2-1-6-22-14	No universal introduction of PCV	PCV13	2008	7	Thailand	Asia	Previously published genome		Nasopharyngeal Swab	Carriage	missing	missing	Not available	Not available	not available	not available	not available	17--15--22	0.5	R	I100L absent	61_62insSY	I	neg	neg	neg	tet(M)	TTTACA	TATTAT	ICESp14-ST230/tet(M)
7553_4#36	NP7026	ERR124252	Previously published genome	17F	2355	ST230-SLV	2-19-2-17-15-22-17	Post-PCV7	NVT	2007		USA	North America	Previously published genome		Nasopharyngeal Swab	Carriage	missing	missing	Not available	Not available	not available	not available	not available	79--26--194	0.12 (pending to confirm)	R	I100L absent	no indel	S	neg	neg	neg	tet(M)	TTTACA	TATCAT	ICESp17F-ST8812
7622_2#46	BR1126	ERR129070	Previously published genome	19A	276	ST230-SLV	2-19-2-17-6-22-14	missing	PCV13			missing		Previously published genome		Unkown	missing	missing	missing	Not available	Not available	not available	not available	not available	2--15--22	0.25	R	I100L present	61_62insSY	R	neg	neg	neg	tet(M)	TTTACA	TATTAT	ICESp14-ST230/tet(M)
9803_7#41	09B01209	ERR316056	Previously published genome	19A	230	ST230	12-19-2-17-6-22-14	missing	PCV13			missing		Previously published genome		Unkown	missing	missing	missing	Not available	Not available	not available	not available	not available	17--15--22	0.5	R	I100L present	61_62insSY	R	neg	neg	neg	tet(M)	TTTACA	TATTAT	ICESp14-ST230/tet(M)
9803_8#55	09B12711	ERR316153	Previously published genome	19A	1701	ST230-SLV	12-19-2-1-6-22-14	missing	PCV13			missing		Previously published genome		Unkown	missing	missing	missing	Not available	Not available	not available	not available	not available	17--15--22	0.5	R	I100L absent	61_62insSY	I	neg	neg	neg	tet(M)	TTTACA	TATTAT	ICESp14-ST230/tet(M)
9803_8#74	10B02285	ERR316172	Previously published genome	19A	1701	ST230-SLV	12-19-2-1-6-22-14	missing	PCV13			missing		Previously published genome		Unkown	missing	missing	missing	Not available	Not available	not available	not available	not available	17--15--22	0.5	R	I100L absent	61_62insSY	I	neg	neg	neg	tet(M)	TTTACA	TATTAT	ICESp14-ST230/tet(M)
9803_8#75	10B02294	ERR316173	Previously published genome	17F	2355	ST230-SLV	2-19-2-17-15-22-17	missing	NVT			missing		Previously published genome		Unkown	missing	missing	missing	Not available	Not available	not available	not available	not available	79--26--194	0.12 (pending to confirm)	R	I100L absent	no indel	S	neg	neg	neg	tet(M)	TTTACA	TATCAT	ICESp17F-ST8812
9803_8#8	09B06008	ERR316106	Previously published genome	19A	1701	ST230-SLV	12-19-2-1-6-22-14	missing	PCV13			missing		Previously published genome		Unkown	missing	missing	missing	Not available	Not available	not available	not available	not available	17--15--22	0.5	R	I100L absent	61_62insSY	I	neg	neg	neg	tet(M)	TTTACA	TATTAT	ICESp17F-ST8812
55312_A01_starting_with_dnaA	PMEN32	ERR2704413	reference	14	230	ST230	12-19-2-17-6-22-14	Pre-PCV	PCV7			Netherlands	Europe									not available	not available	not available
18456_1#172	GPS_MW_1440_UNC	ERR1288981	GPS	38	5359	singleton	16-43-9-5-17-33-1	Post-PCV13	NVT	2014	8	Malawi	Africa	Dean Everett	>24<=44	Cerebrospinal fluid	Disease	missing	Not available	Not available	Not available	not available	not available	not available	0--0--2	0.03	S	I100L present	59_60insRP	R	neg	neg	neg	tet(S/M)	TTTACA	TATTAT
